# Supplementary material for: Comprehensive single-cell transcriptomic and proteomic analysis reveals NK cell exhaustion and unique tumor cell evolutionary trajectory in non-keratinizing nasopharyngeal carcinoma
Source: J Transl Med. 2023 Apr 25;21:278. doi: 10.1186/s12967-023-04112-8 (PMC10127506; doi:10.1186/s12967-023-04112-8)
Supplement: Supplementary file 1 — Additional file 1. NK-NPC proteomic results [file 12967_2023_4112_MOESM1_ESM.xlsx]

## Sheet: Proteins
Checked	Protein FDR Confidence: Combined	Master	Accession	Description	Exp. q-value: Combined	Sum PEP Score	Coverage [%]	# Peptides	# PSMs	# Unique Peptides	# AAs	MW [kDa]	calc. pI	Score Sequest HT: Sequest HT	# Peptides (by Search Engine): Sequest HT	Biological Process	Cellular Component	Molecular Function	Pfam IDs	Entrez Gene ID	Ensembl Gene ID	Gene Symbol	Chromosome	KEGG Pathways	WikiPathways	Reactome Pathways	# Protein Pathway Groups	# Razor Peptides	Abundance Ratio: (cancer) / (normal)	Abundance Ratio Adj. P-Value: (cancer) / (normal)	Abundance Ratio Variability [%]: (cancer) / (normal)	Abundances (Grouped): cancer	Abundances (Grouped): normal	Abundances (Grouped) CV [%]: cancer	Abundances (Grouped) CV [%]: normal	Abundances (Normalized): F1: Sample, cancer	Abundances (Normalized): F3: Sample, cancer	Abundances (Normalized): F5: Sample, cancer	Abundances (Normalized): F2: Sample, normal	Abundances (Normalized): F4: Sample, normal	Abundances (Normalized): F6: Sample, normal	Found in Sample: [S1] F1: Sample, cancer	Found in Sample: [S3] F3: Sample, cancer	Found in Sample: [S5] F5: Sample, cancer	Found in Sample: [S2] F2: Sample, normal	Found in Sample: [S4] F4: Sample, normal	Found in Sample: [S6] F6: Sample, normal	# Protein Groups	Modifications
FALSE	High	Master Protein	Q09666-1	Neuroblast differentiation-associated protein AHNAK [OS=Homo sapiens]	0	605.986	48	140	461	140	5890	628.7	6.15	361.68	140	cell organization and biogenesis;regulation of biological process	cytoplasm;cytoskeleton;cytosol;membrane;nucleus	protein binding;RNA binding;structural molecule activity		79026	ENSG00000124942.13	AHNAK	11				0	0	0.509	0.509476	85.42	75.1	124.9	13.74	60.67	2.54502e+08	2.12938e+08	1.95414e+08	3.542e+08	1.92383e+08	6.79127e+08	High	High	High	High	Peak Found	High	1
FALSE	High	Master Protein	Q15149-3	Isoform 3 of Plectin [OS=Homo sapiens]	0	583.814	39	142	500	1	4570	517.7	5.74	388.35	142	cell organization and biogenesis	cytoplasm;cytoskeleton;cytosol;membrane	protein binding;RNA binding;structural molecule activity	Pf00307, Pf00681, Pf07812	5339	ENSG00000178209.14	PLEC	8				0	0	0.416	0.781247	30.7	58.8	141.2	35.66	31.92		543675	910268	2.12673e+06		1.34342e+06	Not Found	Peak Found	Peak Found	High	Not Found	High	1
FALSE	High	Master Protein	Q15149-1	plectin [OS=Homo sapiens]	0	583.436	38	142	498	1	4684	531.5	5.96	386.36	142	cell organization and biogenesis	cytoplasm;cytoskeleton;cytosol;membrane	protein binding;RNA binding;structural molecule activity	Pf00307, Pf00681, Pf03501, Pf07812	5339	ENSG00000178209.14	PLEC	8			Assembly of collagen fibrils and other multimeric structures; Caspase-mediated cleavage of cytoskeletal proteins; Type I hemidesmosome assembly	11	138	0.904	0.974658	97.17	98.2	101.8	8.84	62.69	2.92004e+08	3.17408e+08	3.48372e+08	3.29274e+08	1.04238e+08	4.86977e+08	Not Found	Not Found	Not Found	Not Found	Not Found	High	1
FALSE	High	Master Protein	P35579-1	Myosin-9 [OS=Homo sapiens]	0	486.9	46	80	488	69	1960	226.4	5.6	415.05	80	cell differentiation;cell organization and biogenesis;cellular component movement;metabolic process;regulation of biological process;response to stimulus;transport	cytoplasm;cytoskeleton;cytosol;extracellular;membrane;nucleus	catalytic activity;motor activity;nucleotide binding;protein binding;RNA binding;transporter activity	Pf00063, Pf01442, Pf01496, Pf01576, Pf01765, Pf02736, Pf03962, Pf04111, Pf04156, Pf05911, Pf06637, Pf07888, Pf09731, Pf11068, Pf11559, Pf12128, Pf13094	4627	ENSG00000100345.20	MYH9	22	Salmonella infection; Tight junction; Regulation of actin cytoskeleton	Primary Focal Segmental Glomerulosclerosis FSGS; VEGFA-VEGFR2 Signaling Pathway	RHO GTPases activate PAKs; EPHA-mediated growth cone collapse; RHO GTPases Activate ROCKs; Sema4D induced cell migration and growth-cone collapse; Regulation of actin dynamics for phagocytic cup formation; RHO GTPases activate CIT; RHO GTPases activate PKNs	23	11	0.796	0.902236	99.07	108.1	91.9	17.3	67.83	4.80384e+08	3.53318e+08	4.90087e+08	6.03872e+08	1.03344e+08	4.08567e+08	High	High	High	High	Peak Found	High	1
FALSE	High	Master Protein	P21333	Filamin-A [OS=Homo sapiens]	0	459.937	50	86	448	82	2647	280.6	6.06	399.4	86	cell organization and biogenesis;cellular component movement;metabolic process;regulation of biological process;response to stimulus;transport	cytoplasm;cytoskeleton;cytosol;extracellular;membrane;nucleus	protein binding;RNA binding;signal transducer activity	Pf00307, Pf00630	2316	ENSG00000196924.14	FLNA	X	Proteoglycans in cancer; MAPK signaling pathway; Salmonella infection; Focal adhesion	Androgen receptor signaling pathway; Prolactin Signaling Pathway; Focal Adhesion; Hypothesized Pathways in Pathogenesis of Cardiovascular Disease; MAPK Signaling Pathway; IL-4 Signaling Pathway	Platelet degranulation ; RHO GTPases activate PAKs; Cell-extracellular matrix interactions; GP1b-IX-V activation signalling	22	4	1.152	0.982356	79.63	109.6	90.4	19.87	76.15	4.31613e+08	5.96681e+08	4.27728e+08	4.11076e+08	3.44133e+07	3.55656e+08	High	High	High	High	High	High	1
FALSE	High	Master Protein	Q9Y490	Talin-1 [OS=Homo sapiens]	0	452.193	45	71	389	71	2541	269.6	6.07	305.58	71	cell organization and biogenesis;cellular component movement;regulation of biological process;response to stimulus;transport	cell surface;cytoplasm;cytoskeleton;cytosol;extracellular;membrane	protein binding;structural molecule activity	Pf00373, Pf01608, Pf02174, Pf08913, Pf09141, Pf09379	7094	ENSG00000137076.20	TLN1	9	Platelet activation; HTLV-I infection; Focal adhesion; Rap1 signaling pathway	Integrin-mediated Cell Adhesion; Primary Focal Segmental Glomerulosclerosis FSGS; Focal Adhesion	SEMA3A-Plexin repulsion signaling by inhibiting Integrin adhesion; Signaling by BRAF and RAF fusions; MAP2K and MAPK activation; Smooth Muscle Contraction; XBP1(S) activates chaperone genes; GRB2:SOS provides linkage to MAPK signaling for Integrins ; Signaling by RAS mutants; Signaling by high-kinase activity BRAF mutants; Signaling by moderate kinase activity BRAF mutants; p130Cas linkage to MAP…	43	0	0.716	0.852347	82.52	90.4	109.6	8.01	26.04	2.68141e+08	2.35345e+08	2.7379e+08	3.25183e+08	4.1688e+08	2.45572e+08	High	High	High	High	High	High	1
FALSE	High	Master Protein	P78527	DNA-dependent protein kinase catalytic subunit [OS=Homo sapiens]	0	361.694	26	86	357	86	4128	468.8	7.12	247.23	86	cell death;cell differentiation;cell organization and biogenesis;cell proliferation;defense response;metabolic process;regulation of biological process;response to stimulus	cytosol;membrane;nucleus	catalytic activity;DNA binding;nucleotide binding;protein binding;RNA binding	Pf00454, Pf02259, Pf02260, Pf08163	5591	ENSG00000253729.7	PRKDC	8	Non-homologous end-joining; Cell cycle	miRNA Regulation of DNA Damage Response; Cell Cycle; Retinoblastoma (RB) in Cancer; Fas Ligand (FasL) pathway and Stress induction of Heat Shock Proteins (HSP) regulation; Pathways Affected in Adenoid Cystic Carcinoma; ATM Signaling Network in Development and Disease; Non-homologous end joining; DNA Damage Response	Nonhomologous End-Joining (NHEJ); E3 ubiquitin ligases ubiquitinate target proteins; IRF3-mediated induction of type I IFN	22	0	1.36	0.898474	83.96	58.2	141.8	9.64	67.01	2.33095e+08	2.77847e+08	2.75834e+08	1.89554e+08	6.72161e+08	1.03309e+09	High	High	High	High	Peak Found	High	1
FALSE	High	Master Protein	Q14204	Cytoplasmic dynein 1 heavy chain 1 [OS=Homo sapiens]	0	304.225	23	84	261	84	4646	532.1	6.4	145.48	84	cell division;cell organization and biogenesis;cellular component movement;regulation of biological process;transport	cytoplasm;cytoskeleton;cytosol;extracellular;membrane;organelle lumen	catalytic activity;motor activity;nucleotide binding;protein binding;RNA binding	Pf00769, Pf03028, Pf03915, Pf04156, Pf07246, Pf07728, Pf08385, Pf08393, Pf12774, Pf12775, Pf12777, Pf12780, Pf12781, Pf13173, Pf13207, Pf13401	1778	ENSG00000197102.10	DYNC1H1	14	Phagosome; Vasopressin-regulated water reabsorption; Salmonella infection		COPI-independent Golgi-to-ER retrograde traffic; Regulation of PLK1 Activity at G2/M Transition; AURKA Activation by TPX2; Anchoring of the basal body to the plasma membrane; Recruitment of NuMA to mitotic centrosomes; Recruitment of mitotic centrosome proteins and complexes; Loss of Nlp from mitotic centrosomes; Amplification of signal from unattached kinetochores via a MAD2 inhibitory signal; N…	50	0	1.039	0.999796	76.8	113.3	86.7	13.11	24.91	1.63363e+08	1.2615e+08	1.54202e+08	1.17885e+08	9.62291e+07	1.57035e+08	High	High	High	High	Peak Found	High	1
FALSE	High	Master Protein	P46940	Ras GTPase-activating-like protein IQGAP1 [OS=Homo sapiens]	0	273.083	45	57	259	54	1657	189.1	6.48	213.9	57	cell growth;regulation of biological process;response to stimulus;transport	cytoplasm;cytoskeleton;cytosol;membrane;nucleus	enzyme regulator activity;metal ion binding;protein binding	Pf00307, Pf00397, Pf00616, Pf03836, Pf11016	8826	ENSG00000140575.12	IQGAP1	15	Adherens junction; Proteoglycans in cancer; Regulation of actin cytoskeleton	VEGFA-VEGFR2 Signaling Pathway; EGF/EGFR Signaling Pathway; Regulation of Actin Cytoskeleton; G13 Signaling Pathway	Signaling by BRAF and RAF fusions; MAP2K and MAPK activation; RHO GTPases activate IQGAPs; Glucagon-like Peptide-1 (GLP1) regulates insulin secretion; Signaling by RAS mutants; Signaling by high-kinase activity BRAF mutants; Signaling by moderate kinase activity BRAF mutants; Nephrin family interactions; Paradoxical activation of RAF signaling by kinase inactive BRAF; Neutrophil degranulation; In…	35	4	0.86	0.952251	84.77	102.1	97.9	14.82	75.11	1.92177e+08	2.05589e+08	2.53361e+08	1.9712e+08	1.83432e+07	1.99216e+08	High	High	High	High	High	High	1
FALSE	High	Master Protein	Q00610-1	Clathrin heavy chain 1 [OS=Homo sapiens]	0	272.95	46	56	236	56	1675	191.5	5.69	152.98	56	cell differentiation;cell division;cell organization and biogenesis;cellular component movement;metabolic process;regulation of biological process;response to stimulus;transport	cytoplasm;cytoskeleton;cytosol;endosome;membrane;vacuole	protein binding;RNA binding;structural molecule activity	Pf00637, Pf01394, Pf04053, Pf09268, Pf13838	1213	ENSG00000141367.11	CLTC	17	Huntington's disease; Bacterial invasion of epithelial cells; Lysosome; Synaptic vesicle cycle; Endocrine and other factor-regulated calcium reabsorption; Endocytosis	Synaptic Vesicle Pathway; VEGFA-VEGFR2 Signaling Pathway; Complement and Coagulation Cascades	Cargo recognition for clathrin-mediated endocytosis; Formation of annular gap junctions; Golgi Associated Vesicle Biogenesis; Recycling pathway of L1; LDL clearance; Lysosome Vesicle Biogenesis; EPH-ephrin mediated repulsion of cells; Entry of Influenza Virion into Host Cell via Endocytosis; Retrograde neurotrophin signalling; VLDLR internalisation and degradation; WNT5A-dependent internalization…	50	0	1.715	0.73111	106.12	134.9	65.1	22.86	41.15	3.37049e+08	2.24216e+08	2.40105e+08	1.20487e+08	5.01984e+07	1.15818e+08	High	High	High	High	Peak Found	High	1	Met-loss+Acetyl [N-Term]
FALSE	High	Master Protein	P60709	Actin, cytoplasmic 1 [OS=Homo sapiens]	0	243.125	73	20	852	2	375	41.7	5.48	932.05	20	cell organization and biogenesis;cellular component movement;metabolic process;regulation of biological process;response to stimulus	cytoplasm;cytoskeleton;cytosol;membrane;nucleus	DNA binding;nucleotide binding;protein binding;structural molecule activity	Pf00022	60	ENSG00000075624.13	ACTB	7	Focal adhesion; Influenza A; Thyroid hormone signaling pathway; Bacterial invasion of epithelial cells; Hippo signaling pathway; Regulation of actin cytoskeleton; Tight junction; Proteoglycans in cancer; Platelet activation; Phagosome; Viral myocarditis; Rap1 signaling pathway; Gastric acid secretion; Pathogenic Escherichia coli infection; Adherens junction; Hypertrophic cardiomyopathy (HCM); Vib…	Arrhythmogenic Right Ventricular Cardiomyopathy; Pathogenic Escherichia coli infection; Common Pathways Underlying Drug Addiction; Myometrial Relaxation and Contraction Pathways; Focal Adhesion; Fas Ligand (FasL) pathway and Stress induction of Heat Shock Proteins (HSP) regulation; Regulation of Actin Cytoskeleton	Formation of annular gap junctions; Cell-extracellular matrix interactions; UCH proteinases; MAP2K and MAPK activation; Interaction between L1 and Ankyrins; Factors involved in megakaryocyte development and platelet production; Translocation of GLUT4 to the plasma membrane; EPH-ephrin mediated repulsion of cells; Prefoldin mediated transfer of substrate to CCT/TriC; EPHB-mediated forward signalin…	102	27	1.01	0.999796	135.99	109.3	90.7	16.16	46.1	3.60388e+09	4.99928e+09	4.45231e+09	5.50637e+09	2.04896e+09	3.69807e+09	High	High	High	High	High	High	1	Met-loss+Acetyl [N-Term]
FALSE	High	Master Protein	P08670	Vimentin [OS=Homo sapiens]	0	241.88	76	37	832	31	466	53.6	5.12	855.41	37	cell differentiation;cell organization and biogenesis;cellular component movement;metabolic process;regulation of biological process;response to stimulus	cytoplasm;cytoskeleton;cytosol;membrane	protein binding;RNA binding;structural molecule activity	Pf00038, Pf04111, Pf04156, Pf04732, Pf05622, Pf10186	7431	ENSG00000026025.15	VIM	10	Epstein-Barr virus infection; MicroRNAs in cancer	Allograft Rejection; Spinal Cord Injury; Primary Focal Segmental Glomerulosclerosis FSGS; Apoptosis-related network due to altered Notch3 in ovarian cancer; Striated Muscle Contraction; TGF-B Signaling in Thyroid Cells for Epithelial-Mesenchymal Transition; T-Cell antigen Receptor (TCR) Signaling Pathway	Interleukin-4 and 13 signaling; Caspase-mediated cleavage of cytoskeletal proteins; Striated Muscle Contraction	20	6	0.743	0.875474	122.88	97.5	102.5	34.27	17.72	1.40496e+09	2.87349e+09	2.65202e+09	3.66299e+09	2.6783e+09	2.78901e+09	High	High	High	High	High	High	1
FALSE	High	Master Protein	P63261	Actin, cytoplasmic 2 [OS=Homo sapiens]	0	239.736	73	19	830	1	375	41.8	5.48	858.94	19	cell organization and biogenesis;cellular component movement;regulation of biological process;response to stimulus	cytoplasm;cytoskeleton;cytosol;membrane;nucleus	nucleotide binding;protein binding;structural molecule activity	Pf00022	71	ENSG00000184009.9	ACTG1	17	Focal adhesion; Oxytocin signaling pathway; Shigellosis; Tight junction; Vibrio cholerae infection; Adherens junction; Phagosome; Hippo signaling pathway; Hypertrophic cardiomyopathy (HCM); Leukocyte transendothelial migration; Proteoglycans in cancer; Pathogenic Escherichia coli infection; Viral myocarditis; Apoptosis; Arrhythmogenic right ventricular cardiomyopathy (ARVC); Bacterial invasion of…	Arrhythmogenic Right Ventricular Cardiomyopathy; Pathogenic Escherichia coli infection; Common Pathways Underlying Drug Addiction; Myometrial Relaxation and Contraction Pathways; Focal Adhesion; Fas Ligand (FasL) pathway and Stress induction of Heat Shock Proteins (HSP) regulation; Striated Muscle Contraction; Regulation of Actin Cytoskeleton	Signaling by BRAF and RAF fusions; Formation of annular gap junctions; Cell-extracellular matrix interactions; MAP2K and MAPK activation; Clathrin-mediated endocytosis; Interaction between L1 and Ankyrins; VEGFA-VEGFR2 Pathway; RHO GTPases activate IQGAPs; Signaling by RAS mutants; Recycling pathway of L1; Signaling by high-kinase activity BRAF mutants; Signaling by moderate kinase activity BRAF …	80	0	0.859	0.981787	51.37	85.7	114.3	32.36	35.81	8.24575e+06	1.61082e+07	1.20908e+07	1.34458e+07	2.60472e+07	1.61266e+07	High	High	High	High	High	High	1	Met-loss+Acetyl [N-Term]
FALSE	High	Master Protein	P02768-1	Serum albumin [OS=Homo sapiens]	0	238.597	64	39	394	39	609	69.3	6.28	456.12	39	cell communication;cell organization and biogenesis;metabolic process;regulation of biological process;response to stimulus;transport	cytoplasm;endoplasmic reticulum;extracellular;Golgi;nucleus;organelle lumen	antioxidant activity;catalytic activity;DNA binding;metal ion binding;protein binding	Pf00273	213	ENSG00000163631.16	ALB	4	Thyroid hormone synthesis	Selenium Micronutrient Network; Vitamin B12 Metabolism; Folate Metabolism	Post-translational protein phosphorylation; Regulation of Insulin-like Growth Factor (IGF) transport and uptake by Insulin-like Growth Factor Binding Proteins (IGFBPs); Scavenging of heme from plasma; Platelet degranulation ; Defective SLCO1B1 causes hyperbilirubinemia, Rotor type (HBLRR); HDL remodeling; Defective SLCO1B3 causes hyperbilirubinemia, Rotor type (HBLRR); Transport of organic anions…	32	0	1.239	0.946763	140.47	134.5	65.5	18.99	55.51	1.67227e+09	1.16473e+09	1.30429e+09	1.27114e+09	4.40343e+08	6.35855e+08	High	High	High	High	High	High	1
FALSE	High	Master Protein	P06576	ATP synthase subunit beta, mitochondrial [OS=Homo sapiens]	0	224.58	70	24	395	24	529	56.5	5.4	305.58	24	cell differentiation;cell organization and biogenesis;cellular homeostasis;metabolic process;regulation of biological process;transport	cell surface;membrane;mitochondrion;nucleus;organelle lumen	catalytic activity;nucleotide binding;protein binding;transporter activity	Pf00006, Pf00306, Pf02874	506	ENSG00000110955.8	ATP5B	12	Alzheimer's disease; Metabolic pathways; Parkinson's disease; Oxidative phosphorylation; Huntington's disease	Electron Transport Chain; Oxidative phosphorylation	Transcriptional activation of mitochondrial biogenesis; Cristae formation; Mitochondrial protein import; Formation of ATP by chemiosmotic coupling; Metabolism of proteins	17	0	1.029	0.999796	86.54	104.8	95.2	21.2	9.96	6.18291e+08	4.0645e+08	4.87564e+08	4.42955e+08	3.87755e+08	4.73133e+08	High	High	High	High	High	High	1
FALSE	High	Master Protein	O75369-1	Filamin-B [OS=Homo sapiens]	0	219.843	26	50	158	45	2602	278	5.73	113.81	50	cell differentiation;cell organization and biogenesis;development;regulation of biological process;response to stimulus	cytoplasm;cytoskeleton;cytosol;membrane;nucleus	protein binding;RNA binding	Pf00307, Pf00630	2317	ENSG00000136068.14	FLNB	3	MAPK signaling pathway; Salmonella infection; Focal adhesion; Proteoglycans in cancer	VEGFA-VEGFR2 Signaling Pathway	ISG15 antiviral mechanism	10	2	0.788	0.901013	99.1	101.4	98.6	23.01	67.09	5.9505e+07	8.11038e+07	9.5471e+07	7.88211e+07	3.21643e+07	1.46802e+08	High	High	High	High	Peak Found	High	1
FALSE	High	Master Protein	P14618	Pyruvate kinase PKM [OS=Homo sapiens]	0	214.591	66	28	361	4	531	57.9	7.84	373.23	28	cell death;cell organization and biogenesis;metabolic process;response to stimulus;transport	cytoplasm;cytosol;extracellular;mitochondrion;nucleus;organelle lumen	catalytic activity;metal ion binding;nucleotide binding;protein binding;RNA binding	Pf00224, Pf02887	5315	ENSG00000067225.17	PKM	15	Biosynthesis of amino acids; Type II diabetes mellitus; Carbon metabolism; Metabolic pathways; Glucagon signaling pathway; Purine metabolism; Viral carcinogenesis; Glycolysis / Gluconeogenesis; Pyruvate metabolism; Central carbon metabolism in cancer	Photodynamic therapy-induced HIF-1 survival signaling; Amino Acid metabolism; Glycolysis and Gluconeogenesis	Glycolysis; Neutrophil degranulation	20	32	1.917	0.604851	82.77	123.3	76.7	15.25	18.04	1.22371e+09	9.48215e+08	9.49693e+08	6.45469e+08	4.49161e+08	5.91227e+08	High	High	High	High	High	High	1	Met-loss+Acetyl [N-Term]
FALSE	High	Master Protein	Q13813	Spectrin alpha chain, non-erythrocytic 1 [OS=Homo sapiens]	0	207.827	30	56	140	56	2472	284.4	5.35	105.55	56	cell organization and biogenesis;cellular component movement;metabolic process;regulation of biological process;response to stimulus;transport	cytoplasm;cytoskeleton;cytosol;extracellular;membrane;organelle lumen	metal ion binding;protein binding;structural molecule activity	Pf00018, Pf00036, Pf00435, Pf07653, Pf08239, Pf08726, Pf13405, Pf13499, Pf14604	6709	ENSG00000197694.15	SPTAN1	9	Tight junction; Apoptosis	Fas Ligand (FasL) pathway and Stress induction of Heat Shock Proteins (HSP) regulation	Interaction between L1 and Ankyrins; Caspase-mediated cleavage of cytoskeletal proteins; NCAM signaling for neurite out-growth; Nephrin family interactions; Neutrophil degranulation; COPI-mediated anterograde transport; RAF/MAP kinase cascade; Interleukin-20 family signaling	33	0	0.918	0.981787	87.2	91.5	108.5	26.89	80.53	9.13563e+07	5.2654e+07	7.18976e+07	8.52289e+07	1.20937e+07	1.37711e+08	High	High	High	High	Peak Found	High	1
FALSE	High	Master Protein	O43707	Alpha-actinin-4 [OS=Homo sapiens]	0	207.037	50	38	220	24	911	104.8	5.44	195.63	38	cell organization and biogenesis;cellular component movement;regulation of biological process;response to stimulus;transport	cytoplasm;cytoskeleton;cytosol;extracellular;nucleus;organelle lumen	DNA binding;metal ion binding;protein binding;RNA binding	Pf00307, Pf00435, Pf08726, Pf11971, Pf13499	81	ENSG00000282844.1; ENSG00000130402.11	ACTN4	19; CHR_HG26_PATCH	Regulation of actin cytoskeleton; Tight junction; Viral carcinogenesis; Leukocyte transendothelial migration; Focal adhesion; Amoebiasis; Systemic lupus erythematosus; Adherens junction; Arrhythmogenic right ventricular cardiomyopathy (ARVC)	Arrhythmogenic Right Ventricular Cardiomyopathy; Primary Focal Segmental Glomerulosclerosis FSGS; Striated Muscle Contraction	Platelet degranulation ; Nephrin family interactions	18	14	1.668	0.757712	83.31	124.7	75.3	27.53	64.34	3.41974e+08	2.42319e+08	2.01803e+08	1.60463e+08	2.91974e+07	1.46416e+08	High	High	High	High	High	High	1
FALSE	High	Master Protein	P12111	Collagen alpha-3(VI) chain [OS=Homo sapiens]	0	203.54	20	52	234	52	3177	343.5	6.68	184.36	52	cell organization and biogenesis;metabolic process;regulation of biological process	extracellular;membrane;organelle lumen	enzyme regulator activity;protein binding	Pf00014, Pf00041, Pf00092, Pf01391, Pf13519, Pf13768	1293	ENSG00000163359.15	COL6A3	2	Focal adhesion; ECM-receptor interaction; PI3K-Akt signaling pathway; Protein digestion and absorption	miRNA targets in ECM and membrane receptors	ECM proteoglycans; Collagen degradation; Integrin cell surface interactions; Assembly of collagen fibrils and other multimeric structures; Collagen chain trimerization; NCAM1 interactions; Signaling by PDGF	21	0	0.479	0.439171	95.12	68.7	131.3	39.72	13.65	1.20103e+08	2.16024e+08	1.08803e+08	2.29366e+08	2.24578e+08	2.8505e+08	High	High	High	High	High	High	1
FALSE	High	Master Protein	Q63HN8-4	Isoform 2 of E3 ubiquitin-protein ligase RNF213 [OS=Homo sapiens]	0	198.15	14	57	130	57	5256	596.1	6.43	62.74	57	cell organization and biogenesis;metabolic process;regulation of biological process	cytoplasm;cytosol;membrane	catalytic activity;metal ion binding;protein binding	Pf00097, Pf13639, Pf13920, Pf13923, Pf15227	57674		RNF213	17				0	0	1.084	0.999796	75.27	115	85	28.11	56.57	3.75846e+07	6.63114e+07	4.99028e+07	6.38636e+07	1.89989e+07	3.6909e+07	High	High	High	High	Peak Found	High	1	Acetyl [N-Term]
FALSE	High	Master Protein	P13639	Elongation factor 2 [OS=Homo sapiens]	0	193.853	54	35	227	34	858	95.3	6.83	209.02	35	cell differentiation;cell proliferation;metabolic process;regulation of biological process;response to stimulus;transport	cytoplasm;cytosol;extracellular;membrane;nucleus;organelle lumen;ribosome	catalytic activity;nucleotide binding;protein binding;RNA binding	Pf00009, Pf00679, Pf03144, Pf03764, Pf14492	1938	ENSG00000167658.15	EEF2	19	Oxytocin signaling pathway; AMPK signaling pathway	Translation Factors; AMP-activated Protein Kinase (AMPK) Signaling; Brain-Derived Neurotrophic Factor (BDNF) signaling pathway	Peptide chain elongation; Protein methylation; Synthesis of diphthamide-EEF2; Neutrophil degranulation; Uptake and function of diphtheria toxin	20	1	2.018	0.550151	122.12	117.1	82.9	19.45	43.87	5.47354e+08	4.13908e+08	3.83432e+08	3.09062e+08	1.18925e+08	2.92864e+08	High	High	High	High	High	High	1	Met-loss [N-Term]
FALSE	High	Master Protein	P52272	Heterogeneous nuclear ribonucleoprotein M [OS=Homo sapiens]	0	192.844	53	29	265	29	730	77.5	8.7	204.09	29	metabolic process;regulation of biological process;response to stimulus	membrane;nucleus;spliceosomal complex	protein binding;RNA binding	Pf00076, Pf11532, Pf11608, Pf13893, Pf14259	4670	ENSG00000099783.11	HNRNPM	19	Spliceosome	mRNA Processing	mRNA Splicing - Major Pathway; FGFR2 alternative splicing	11	0	0.538	0.575257	114.45	80.9	119.1	11.72	18.44	2.24234e+08	1.97682e+08	2.50184e+08	3.56997e+08	2.46815e+08	3.29842e+08	High	High	High	High	High	High	1	Met-loss+Acetyl [N-Term]
FALSE	High	Master Protein	P55072	Transitional endoplasmic reticulum ATPase [OS=Homo sapiens]	0	189.476	60	35	229	35	806	89.3	5.26	223.62	35	cell communication;cell organization and biogenesis;metabolic process;regulation of biological process;response to stimulus;transport	cytoplasm;cytosol;endoplasmic reticulum;extracellular;membrane;nucleus;organelle lumen;proteasome	catalytic activity;enzyme regulator activity;nucleotide binding;protein binding;RNA binding	Pf00004, Pf00910, Pf01057, Pf01078, Pf02359, Pf02933, Pf05496, Pf05673, Pf06068, Pf07724, Pf07726, Pf07728, Pf09336, Pf13191, Pf13207, Pf13401	7415	ENSG00000165280.15	VCP	9	Protein processing in endoplasmic reticulum; Legionellosis		Protein methylation; Translesion Synthesis by POLH; N-glycan trimming in the ER and Calnexin/Calreticulin cycle; Josephin domain DUBs; Ovarian tumor domain proteases; ABC-family proteins mediated transport; HSF1 activation; Hh mutants that don't undergo autocatalytic processing are degraded by ERAD; E3 ubiquitin ligases ubiquitinate target proteins; Neutrophil degranulation; Defective CFTR causes…	35	0	1.537	0.8259	83.57	124.8	75.2	16.62	17.2	2.59966e+08	2.7693e+08	1.99335e+08	1.29979e+08	1.56481e+08	1.83903e+08	High	High	High	High	High	High	1	Met-loss+Acetyl [N-Term]
FALSE	High	Master Protein	P04264	Keratin, type II cytoskeletal 1 [OS=Homo sapiens]	0	188.14	55	29	569	25	644	66	8.12	587.85	29	cell death;defense response;metabolic process;regulation of biological process;response to stimulus;transport	cytoskeleton;cytosol;extracellular;membrane;nucleus	catalytic activity;motor activity;protein binding;receptor activity;structural molecule activity	Pf00038, Pf01576, Pf05103, Pf05957, Pf12128, Pf13166, Pf13514	3848	ENSG00000167768.4	KRT1	12		Corticotropin-releasing hormone signaling pathway	Formation of the cornified envelope; Neutrophil degranulation	7	1	0.234	0.017249	104.36	45.4	154.6	40.59	72.76	2.62941e+08	6.20741e+08	4.38523e+08	1.49164e+09	3.55304e+09	8.22848e+08	High	High	High	High	High	High	1
FALSE	High	Master Protein	P05787	Keratin, type II cytoskeletal 8 [OS=Homo sapiens]	0	187.831	80	33	424	25	483	53.7	5.59	351.85	33	cell death;cell differentiation;cell organization and biogenesis;regulation of biological process;response to stimulus	cytoplasm;cytoskeleton;cytosol;membrane;nucleus	catalytic activity;motor activity;protein binding;structural molecule activity	Pf00038, Pf01576, Pf13166, Pf15003	3856	ENSG00000170421.12	KRT8	12		Primary Focal Segmental Glomerulosclerosis FSGS	Formation of the cornified envelope	4	4	0.773	0.891397	138.63	66.6	133.4	83.21	88.51	1.24191e+09	2.03146e+08	4.89361e+08	7.75188e+07	9.80706e+08	1.70405e+09	High	High	High	High	High	High	1
FALSE	High	Master Protein	P02545	Prelamin-A/C [OS=Homo sapiens]	0	186.052	61	34	274	4	664	74.1	7.02	293.68	34	cell organization and biogenesis;regulation of biological process;response to stimulus;transport	cytosol;membrane;nucleus	protein binding;structural molecule activity	Pf00038, Pf00932	4000	ENSG00000160789.19	LMNA	1	Apoptosis; Arrhythmogenic right ventricular cardiomyopathy (ARVC); Hypertrophic cardiomyopathy (HCM); Dilated cardiomyopathy	Arrhythmogenic Right Ventricular Cardiomyopathy; Adipogenesis; Fas Ligand (FasL) pathway and Stress induction of Heat Shock Proteins (HSP) regulation	Signaling by BRAF and RAF fusions; Breakdown of the nuclear lamina; XBP1(S) activates chaperone genes; Initiation of Nuclear Envelope Reformation; Clearance of Nuclear Envelope Membranes from Chromatin; Depolymerisation of the Nuclear Lamina; Deregulated CDK5 triggers multiple neurodegenerative pathways in Alzheimer's disease models	33	33	0.713	0.847332	110.51	101.2	98.8	23.14	71.44	3.97179e+08	2.49694e+08	3.69497e+08	3.61024e+08	1.40257e+08	7.14045e+08	High	High	High	High	High	High	1
FALSE	High	Master Protein	Q9P2E9-1	Ribosome-binding protein 1 [OS=Homo sapiens]	0	185.322	32	33	206	33	1410	152.4	8.6	154.6	33	cell differentiation;metabolic process;regulation of biological process;transport	endoplasmic reticulum;membrane;ribosome	receptor activity;RNA binding	Pf03276, Pf04156, Pf05104, Pf09606, Pf12128, Pf13779	6238		RRBP1	20	Protein processing in endoplasmic reticulum	Ectoderm Differentiation		2	0	1.168	0.977458	74.5	124.8	75.2	32.47	81.31	8.23806e+07	1.62421e+08	1.46338e+08	1.34361e+08	9.7867e+06	8.82431e+07	High	High	High	High	Peak Found	High	1
FALSE	High	Master Protein	P98088	Mucin-5AC [OS=Homo sapiens]	0	185.307	13	42	138	39	5654	585.2	7.02	133.51	42	metabolic process;regulation of biological process;response to stimulus	cytoplasm;extracellular;membrane;organelle lumen	protein binding;structural molecule activity	Pf00094, Pf01826, Pf08742, Pf13330	4586	ENSG00000283158.1; ENSG00000215182.8	MUC5AC	11; CHR_HG107_PATCH			Defective GALNT3 causes familial hyperphosphatemic tumoral calcinosis (HFTC); Dectin-2 family; Defective GALNT12 causes colorectal cancer 1 (CRCS1); Termination of O-glycan biosynthesis; Defective C1GALT1C1 causes Tn polyagglutination syndrome (TNPS)	15	3	0.186	0.00348888	129.35	29.1	170.9	49.67	122.97	1.33572e+07	1.31356e+07	2.92206e+07	2.20372e+07	7.84364e+07	4.07707e+08	Peak Found	Peak Found	High	Peak Found	High	High	1
FALSE	High	Master Protein	P14618-2	Isoform M1 of Pyruvate kinase PKM [OS=Homo sapiens]	0	180.293	58	25	320	1	531	58	7.71	299.99	25	cell death;cell organization and biogenesis;metabolic process;response to stimulus;transport	cytoplasm;cytosol;extracellular;mitochondrion;nucleus;organelle lumen	catalytic activity;metal ion binding;nucleotide binding;protein binding;RNA binding	Pf00224, Pf02887	5315	ENSG00000067225.17	PKM	15		Photodynamic therapy-induced HIF-1 survival signaling; Amino Acid metabolism; Glycolysis and Gluconeogenesis	Glycolysis	7	0	3.223	0.224461	10.33	152.6	47.4	8.09		2.63402e+06	2.46246e+06	2.23958e+06	764080			Peak Found	High	High	High	Not Found	Not Found	1	Met-loss+Acetyl [N-Term]
FALSE	High	Master Protein	Q01082-1	Spectrin beta chain, non-erythrocytic 1 [OS=Homo sapiens]	0	179.325	24	42	128	40	2364	274.4	5.57	86.33	42	cell organization and biogenesis;cellular component movement;metabolic process;regulation of biological process;response to stimulus;transport	cytoplasm;cytoskeleton;cytosol;membrane;nucleus	protein binding;RNA binding;structural molecule activity	Pf00169, Pf00307, Pf00435, Pf11971, Pf12128, Pf15410	6711	ENSG00000115306.15	SPTBN1	2		TGF-beta Signaling Pathway; Sudden Infant Death Syndrome (SIDS) Susceptibility Pathways	Nephrin family interactions; Interaction between L1 and Ankyrins; COPI-mediated anterograde transport; RAF/MAP kinase cascade; NCAM signaling for neurite out-growth; Interleukin-20 family signaling	25	2	0.55	0.599564	108.69	105.5	94.5	22.85	62.25	1.41652e+08	1.10592e+08	8.98843e+07	9.90462e+07	2.62059e+07	1.2848e+08	High	High	High	High	Peak Found	High	1
FALSE	High	Master Protein	P04406-1	glyceraldehyde-3-phosphate dehydrogenase [OS=Homo sapiens]	0	173.3	69	16	276	15	335	36	8.46	205.47	16	cell death;cell organization and biogenesis;defense response;metabolic process;regulation of biological process;response to stimulus	cytoplasm;cytoskeleton;cytosol;membrane;nucleus	catalytic activity;enzyme regulator activity;nucleotide binding;protein binding	Pf00044, Pf02800	2597	ENSG00000111640.14	GAPDH	12	Alzheimer's disease; Biosynthesis of amino acids; Carbon metabolism; Glycolysis / Gluconeogenesis; HIF-1 signaling pathway; Metabolic pathways	Cori Cycle; Alzheimers Disease; Glycolysis and Gluconeogenesis; Sudden Infant Death Syndrome (SIDS) Susceptibility Pathways	Gluconeogenesis; Glycolysis	15	2	1.22	0.961443	127.79	113	87	45.91	12.96	1.51101e+09	7.14555e+08	7.37305e+08	6.84586e+08	5.38557e+08	5.67348e+08	High	High	High	High	High	High	1
FALSE	High	Master Protein	P11142-1	Heat shock cognate 71 kDa protein [OS=Homo sapiens]	0	172.029	52	28	331	17	646	70.9	5.52	263.69	28	cell communication;cell organization and biogenesis;metabolic process;regulation of biological process;response to stimulus;transport	cytoplasm;cytosol;endosome;extracellular;membrane;nucleus;organelle lumen;spliceosomal complex	catalytic activity;nucleotide binding;protein binding;RNA binding	Pf00012, Pf02463, Pf06723	3312	ENSG00000109971.13	HSPA8	11	Protein processing in endoplasmic reticulum; Epstein-Barr virus infection; Estrogen signaling pathway; Toxoplasmosis; Spliceosome; Endocytosis; Antigen processing and presentation; Influenza A; Legionellosis; Measles; MAPK signaling pathway; Longevity regulating pathway - multiple species	Parkin-Ubiquitin Proteasomal System pathway; MAPK Signaling Pathway; Exercise-induced Circadian Regulation	Protein methylation; Clathrin-mediated endocytosis; Regulation of HSF1-mediated heat shock response; Golgi Associated Vesicle Biogenesis; GABA synthesis, release, reuptake and degradation; Lysosome Vesicle Biogenesis; CHL1 interactions; AUF1 (hnRNP D0) binds and destabilizes mRNA; Attenuation phase; Neutrophil degranulation; mRNA Splicing - Major Pathway; Interleukin-4 and 13 signaling; HSP90 cha…	52	11	1.11	0.999796	98.76	106.2	93.8	6.5	30.95	6.05952e+08	6.78521e+08	6.09178e+08	5.37562e+08	3.17295e+08	6.05422e+08	High	High	High	High	High	High	1
FALSE	High	Master Protein	Q7Z406-6	Isoform 6 of Myosin-14 [OS=Homo sapiens]	0	168.77	23	36	147	28	2003	228.5	5.6	121.9	36	cell organization and biogenesis;cellular component movement;regulation of biological process;response to stimulus	cytosol;membrane	catalytic activity;motor activity;nucleotide binding;protein binding	Pf00063, Pf01576	79784	ENSG00000105357.15	MYH14	19				0	0	0.704	0.84003	95.19	137.9	62.1	61.24	118.75	6.30672e+07	1.58662e+07	3.69084e+07	1.66184e+07	5.15439e+06	7.98397e+07	High	Peak Found	High	High	Peak Found	High	1	Met-loss+Acetyl [N-Term]
FALSE	High	Master Protein	P12814-1	Alpha-actinin-1 [OS=Homo sapiens]	0	168.653	48	34	146	20	892	103	5.41	115.02	34	cell differentiation;cell organization and biogenesis;regulation of biological process;transport	cytoplasm;cytoskeleton;cytosol;extracellular;membrane;organelle lumen	metal ion binding;protein binding;RNA binding	Pf00036, Pf00307, Pf00435, Pf08726, Pf11971, Pf13405, Pf13499	87	ENSG00000072110.13	ACTN1	14	Leukocyte transendothelial migration; Focal adhesion; Amoebiasis; Regulation of actin cytoskeleton; Tight junction; Viral carcinogenesis; Systemic lupus erythematosus; Adherens junction; Arrhythmogenic right ventricular cardiomyopathy (ARVC)	Arrhythmogenic Right Ventricular Cardiomyopathy; Focal Adhesion; Regulation of Actin Cytoskeleton	Platelet degranulation ; Nephrin family interactions; Regulation of cytoskeletal remodeling and cell spreading by IPP complex components; Syndecan interactions	24	0	1.012	0.999796	78.52	110.3	89.7	22.88	46.7	6.55952e+07	5.3555e+07	4.11466e+07	4.35637e+07	1.96843e+07	5.63685e+07	High	High	High	High	Peak Found	High	1
FALSE	High	Master Protein	P07437	tubulin beta chain [OS=Homo sapiens]	0	168.577	70	20	446	4	444	49.6	4.89	365.52	20	cell division;cell organization and biogenesis;cellular component movement;defense response;regulation of biological process;response to stimulus;transport	cytoplasm;cytoskeleton;extracellular;membrane;nucleus;organelle lumen	catalytic activity;nucleotide binding;protein binding;structural molecule activity	Pf00091, Pf03953, Pf10644	203068	ENSG00000232575.10; ENSG00000196230.12; ENSG00000227739.10; ENSG00000224156.10; ENSG00000235067.10; ENSG00000229684.10; ENSG00000183311.16; ENSG00000232421.10	TUBB	6; CHR_HSCHR6_MHC_MANN_CTG1; CHR_HSCHR6_MHC_COX_CTG1; CHR_HSCHR6_MHC_APD_CTG1; CHR_HSCHR6_MHC_DBB_CTG1; CHR_HSCHR6_MHC_MCF_CTG1; CHR_HSCHR6_MHC_QBL_CTG1; CHR_HSCHR6_MHC_SSTO_CTG1	Pathogenic Escherichia coli infection; Phagosome; Gap junction	Pathogenic Escherichia coli infection; Parkin-Ubiquitin Proteasomal System pathway	Neutrophil degranulation; Regulation of PLK1 Activity at G2/M Transition; AURKA Activation by TPX2; Anchoring of the basal body to the plasma membrane; Recruitment of NuMA to mitotic centrosomes; Loss of Nlp from mitotic centrosomes; Recruitment of mitotic centrosome proteins and complexes	24	26	1.156	0.980492	133.22	115.5	84.5	25.05	15.93	8.33604e+08	5.15149e+08	6.09782e+08	4.45935e+08	4.28011e+08	5.68733e+08	High	High	High	High	High	High	1
FALSE	High	Master Protein	P13796	Plastin-2 [OS=Homo sapiens]	0	166.816	53	27	253	22	627	70.2	5.43	233.47	27	cell organization and biogenesis;cellular component movement;regulation of biological process;response to stimulus	cytoplasm;cytoskeleton;cytosol;membrane	metal ion binding;protein binding	Pf00036, Pf00307, Pf13405, Pf13499	3936	ENSG00000136167.13	LCP1	13			Gene and protein expression by JAK-STAT signaling after Interleukin-12 stimulation; Interleukin-12 family signaling	5	6	0.56	0.621309	89.19	72.5	127.5	38.99	32.1	1.38777e+08	3.23257e+08	2.57045e+08	4.51727e+08	6.32722e+08	3.31686e+08	High	High	High	High	High	High	1
FALSE	High	Master Protein	P35908	Keratin, type II cytoskeletal 2 epidermal [OS=Homo sapiens]	0	165.33	71	33	435	25	639	65.4	8	460.56	33	cell death;cell organization and biogenesis;cell proliferation;cellular component movement;metabolic process	cytoskeleton;cytosol;membrane;nucleus	protein binding;structural molecule activity	Pf00038, Pf08614, Pf12128, Pf13166	3849	ENSG00000172867.3	KRT2	12			Formation of the cornified envelope	3	5	0.264	0.035343	114.71	45.2	154.8	22	64.13	2.29635e+08	3.39191e+08	3.5308e+08	1162762109	2.73512e+09	8.41867e+08	High	High	High	High	High	High	1
FALSE	High	Master Protein	Q14980-1	nuclear mitotic apparatus protein 1 [OS=Homo sapiens]	0	164.015	25	35	99	1	2115	238.1	5.78	65.9	35	cell differentiation;cell division;cell organization and biogenesis;metabolic process;regulation of biological process	chromosome;cytoplasm;cytoskeleton;cytosol;membrane;nucleus	protein binding;structural molecule activity	Pf04111, Pf07888, Pf12128	4926	ENSG00000137497.17	NUMA1	11		Ectoderm Differentiation	Mitotic Prophase; Recruitment of NuMA to mitotic centrosomes	7	32	0.851	0.944147	102.78	109.5	90.5	40.11	79.3	1.16893e+08	6.15944e+07	6.11837e+07	5.81662e+07	3.4184e+06	5.09535e+07	Peak Found	High	High	Not Found	Not Found	Not Found	1
FALSE	High	Master Protein	P13647	keratin, type II cytoskeletal 5 [OS=Homo sapiens]	0	163.811	57	33	517	22	590	62.3	7.74	510.82	33	cell death;cell organization and biogenesis;metabolic process	cytoplasm;cytosol;membrane;mitochondrion;nucleus	catalytic activity;motor activity;protein binding;structural molecule activity	Pf00038, Pf01576, Pf02994, Pf03961, Pf04111, Pf05957, Pf12128	3852	ENSG00000186081.11	KRT5	12			Formation of the cornified envelope; Type I hemidesmosome assembly	6	11	1.222	0.960316	118.06	117.3	82.7	25.41	24.53	1.31527e+09	2.15668e+09	1.59148e+09	8.12209e+08	1.34648e+09	1.1217e+09	High	High	High	High	High	High	1
FALSE	High	Master Protein	P20700	Lamin-B1 [OS=Homo sapiens]	0	163.361	60	30	237	27	586	66.4	5.16	235.34	30	regulation of biological process;response to stimulus	membrane;nucleus	catalytic activity;motor activity;protein binding;structural molecule activity	Pf00038, Pf00932, Pf01576, Pf07888, Pf09726, Pf09731, Pf10186, Pf12128	4001	ENSG00000113368.11	LMNB1	5	Apoptosis	Fas Ligand (FasL) pathway and Stress induction of Heat Shock Proteins (HSP) regulation	Gene and protein expression by JAK-STAT signaling after Interleukin-12 stimulation; Breakdown of the nuclear lamina; Initiation of Nuclear Envelope Reformation; Clearance of Nuclear Envelope Membranes from Chromatin; Meiotic synapsis; Depolymerisation of the Nuclear Lamina; Formation of Senescence-Associated Heterochromatin Foci (SAHF); Deregulated CDK5 triggers multiple neurodegenerative pathway…	34	2	0.648	0.777689	90.7	87.3	112.7	33.2	57.43	1.57857e+08	1.89322e+08	2.93311e+08	3.3822e+08	8.52687e+07	2.446e+08	High	High	High	High	High	High	1	Met-loss+Acetyl [N-Term]
FALSE	High	Master Protein	Q14980-2	Isoform 2 of Nuclear mitotic apparatus protein 1 [OS=Homo sapiens]	0	163.316	25	35	99	1	2101	236.4	5.8	65.9	35	cell differentiation;cell division;cell organization and biogenesis;metabolic process;regulation of biological process	chromosome;cytosol;membrane;nucleus	protein binding;structural molecule activity	Pf04111, Pf07888, Pf12128	4926	ENSG00000137497.17	NUMA1	11		Ectoderm Differentiation		1	0	1.011	0.969971	65.28	100.5	99.5	30.13	70.91	466346	845277	833225	824477	224769	1.36595e+06	Peak Found	Peak Found	Peak Found	Peak Found	Peak Found	High	1
FALSE	High	Master Protein	P26038	Moesin [OS=Homo sapiens]	0	161.134	50	27	232	18	577	67.8	6.4	213.18	27	cell differentiation;cell organization and biogenesis;cell proliferation;cellular component movement;regulation of biological process;response to stimulus	cell surface;cytoplasm;cytoskeleton;cytosol;membrane;nucleus	protein binding;RNA binding;structural molecule activity	Pf00373, Pf00769, Pf09379, Pf09380	4478	ENSG00000147065.16	MSN	X	Measles; Proteoglycans in cancer; Regulation of actin cytoskeleton; Leukocyte transendothelial migration	Glial Cell Differentiation; AGE/RAGE pathway; Regulation of Actin Cytoskeleton	Gene and protein expression by JAK-STAT signaling after Interleukin-12 stimulation; Interleukin-12 family signaling; Recycling pathway of L1	16	11	0.712	0.847332	137.47	92.9	107.1	22	60.47	2.15082e+08	2.58212e+08	3.31841e+08	5.03593e+08	1.29072e+08	2.97865e+08	High	High	High	High	High	High	1
FALSE	High	Master Protein	P11021	78 kDa glucose-regulated protein [OS=Homo sapiens]	0	161.094	43	24	278	22	654	72.3	5.16	244.35	24	cell communication;cell death;cell differentiation;cell organization and biogenesis;metabolic process;regulation of biological process;response to stimulus;transport	cell surface;cytoplasm;endoplasmic reticulum;membrane;mitochondrion;nucleus;organelle lumen	catalytic activity;metal ion binding;nucleotide binding;protein binding	Pf00012, Pf01968, Pf06723	3309	ENSG00000044574.7	HSPA5	9	Protein processing in endoplasmic reticulum; Antigen processing and presentation; Protein export; Thyroid hormone synthesis; Prion diseases	Parkin-Ubiquitin Proteasomal System pathway; Apoptosis-related network due to altered Notch3 in ovarian cancer; Photodynamic therapy-induced unfolded protein response; MAPK Signaling Pathway	Platelet degranulation ; PERK regulates gene expression; ATF6 (ATF6-alpha) activates chaperone genes; Antigen Presentation: Folding, assembly and peptide loading of class I MHC; Regulation of HSF1-mediated heat shock response; IRE1alpha activates chaperones	27	0	1.637	0.777332	90.47	118.2	81.8	26.9	38.97	3.97476e+08	6.58758e+08	4.61865e+08	3.5226e+08	1.5264e+08	3.1984e+08	High	High	High	High	High	High	1
FALSE	High	Master Protein	P02545-2	Isoform C of Prelamin-A/C [OS=Homo sapiens]	0	159.992	59	31	235	1	572	65.1	6.84	233.56	31	cell organization and biogenesis;regulation of biological process;response to stimulus;transport	cytosol;membrane;nucleus	protein binding;structural molecule activity	Pf00038, Pf00932	4000	ENSG00000160789.19	LMNA	1		Arrhythmogenic Right Ventricular Cardiomyopathy; Adipogenesis; Fas Ligand (FasL) pathway and Stress induction of Heat Shock Proteins (HSP) regulation	Meiotic synapsis; Depolymerisation of the Nuclear Lamina; Initiation of Nuclear Envelope Reformation; Clearance of Nuclear Envelope Membranes from Chromatin	17	0	100	1.1796e-16		200		110.03		4.21943e+06	526672					High	Peak Found	Not Found	Not Found	Not Found	Not Found	1
FALSE	High	Master Protein	P02538	Keratin, type II cytoskeletal 6A [OS=Homo sapiens]	0	156.897	54	30	317	2	564	60	8	314.5	30	cell death;cell differentiation;cell organization and biogenesis;defense response;metabolic process;regulation of biological process;response to stimulus	cytosol;membrane;nucleus	protein binding;structural molecule activity	Pf00038, Pf04111, Pf13166	3853	ENSG00000205420.10	KRT6A	12		Ectoderm Differentiation	Formation of the cornified envelope	4	16	5.978	0.00234192	123.81	113.6	86.4	111.07	67.37	2.33002e+08	1.45469e+09	2.24274e+08	5.21704e+07	2.81092e+08	1.77171e+08	High	High	High	High	High	High	1
FALSE	High	Master Protein	Q08211	Atp-dependent rna helicase a [OS=Homo sapiens]	0	154.229	33	31	134	31	1270	140.9	6.84	115.82	31	cell death;cell differentiation;cell organization and biogenesis;defense response;metabolic process;regulation of biological process;response to stimulus;transport	cytoplasm;cytoskeleton;cytosol;membrane;nucleus;ribosome	catalytic activity;DNA binding;metal ion binding;nucleotide binding;protein binding;RNA binding	Pf00035, Pf00270, Pf00271, Pf04408, Pf07717	1660	ENSG00000135829.16	DHX9	1		mRNA Processing	TRAF6 mediated NF-kB activation; TAK1 activates NFkB by phosphorylation and activation of IKKs complex; RIP-mediated NFkB activation via ZBP1; Activated TLR4 signalling; Interleukin-1 family signaling; mRNA Splicing - Major Pathway; DEx/H-box helicases activate type I IFN and inflammatory cytokines production	34	0	1.018	0.999796	92.65	104.2	95.8	12.4	66.95	1.36903e+08	1.19664e+08	1.06959e+08	1.09918e+08	1.81249e+07	1.11526e+08	High	High	High	High	High	High	1
FALSE	High	Master Protein	P13645	Keratin, type I cytoskeletal 10 [OS=Homo sapiens]	0	153.764	58	26	378	22	584	58.8	5.21	464.45	26	cell death;cell differentiation;metabolic process	cytoplasm;cytoskeleton;cytosol;membrane;nucleus	structural molecule activity	Pf00038, Pf04111	3858	ENSG00000186395.7	KRT10	17	Staphylococcus aureus infection		Formation of the cornified envelope	4	1	0.466	0.406569	95.06	46.7	153.3	37.79	37.75	2.50624e+08	5.34059e+08	3.5395e+08	1.16244e+09	1.54604e+09	6.91773e+08	High	High	High	High	High	High	1
FALSE	High	Master Protein	P35527	Keratin, type I cytoskeletal 9 [OS=Homo sapiens]	0	151.697	62	26	241	25	623	62	5.24	247.43	26	cell death;cell organization and biogenesis	cytosol;membrane;nucleus	structural molecule activity	Pf00038, Pf13166	3857	ENSG00000171403.9	KRT9	17			Formation of the cornified envelope	3	0	0.302	0.0748094	101.4	50.2	149.8	44.49	91.15	9.19804e+07	1.95941e+08	1.00806e+08	3.00975e+08	1.25326e+09	2.77727e+08	High	High	High	High	High	High	1
FALSE	High	Master Protein	P68104	Elongation factor 1-alpha 1 [OS=Homo sapiens]	0	150.812	63	18	304	18	462	50.1	9.01	372.5	18	metabolic process;regulation of biological process;response to stimulus;transport	cytoplasm;cytoskeleton;cytosol;extracellular;membrane;nucleus;organelle lumen	catalytic activity;nucleotide binding;protein binding;RNA binding	Pf00009, Pf03143, Pf03144	1915	ENSG00000156508.17	EEF1A1	6	Legionellosis; RNA transport	Translation Factors	Peptide chain elongation; Protein methylation; Neutrophil degranulation; HSF1 activation	16	0	2.121	0.489842	112.67	128.8	71.2	19.79	18.88	1.31972e+09	9.50885e+08	9.52102e+08	5.26817e+08	3.83754e+08	5.56361e+08	High	High	High	High	High	High	1
FALSE	High	Master Protein	P08727	Keratin, type I cytoskeletal 19 [OS=Homo sapiens]	0	150.305	77	28	477	16	400	44.1	5.14	528.78	28	cell death;cell differentiation;cell organization and biogenesis;regulation of biological process;response to stimulus	cytoskeleton;cytosol;membrane	protein binding;structural molecule activity	Pf00038	3880	ENSG00000171345.13	KRT19	17			Formation of the cornified envelope	3	15	0.668	0.802553	126.27	93.6	106.4	28.46	61.79	1.28812e+09	7.2146e+08	1.19597e+09	6.10845e+08	1.35956e+09	2.40528e+09	High	High	High	High	High	High	1
FALSE	High	Master Protein	P68371	Tubulin beta-4B chain [OS=Homo sapiens]	0	149.64	64	19	410	1	445	49.8	4.89	338.47	19	cell organization and biogenesis;cellular component movement;defense response;regulation of biological process;response to stimulus;transport	cytoplasm;cytoskeleton;cytosol;extracellular;nucleus;organelle lumen	catalytic activity;nucleotide binding;protein binding;RNA binding;structural molecule activity	Pf00091, Pf03953, Pf10644	10383	ENSG00000188229.5	TUBB4B	9	Phagosome; Pathogenic Escherichia coli infection; Gap junction	Pathogenic Escherichia coli infection; Parkin-Ubiquitin Proteasomal System pathway	COPI-independent Golgi-to-ER retrograde traffic; COPI-dependent Golgi-to-ER retrograde traffic; Carboxyterminal post-translational modifications of tubulin; Regulation of PLK1 Activity at G2/M Transition; Recruitment of NuMA to mitotic centrosomes; Hedgehog 'off' state; Loss of Nlp from mitotic centrosomes; Translocation of GLUT4 to the plasma membrane; Prefoldin mediated transfer of substrate to…	74	6	0.716	0.85402	89.91	66.2	133.8	22.79	58.23	1.0323e+08	6.59453e+07	7.93851e+07	6.52315e+07	1.60489e+08	2.49798e+08	Peak Found	High	High	High	High	High	1
FALSE	High	Master Protein	P00558	phosphoglycerate kinase 1 [OS=Homo sapiens]	0	148.375	58	19	186	19	417	44.6	8.1	161.99	19	cell differentiation;metabolic process;regulation of biological process;response to stimulus	cytoplasm;cytosol;membrane	catalytic activity;nucleotide binding;protein binding	Pf00162	5230	ENSG00000102144.13	PGK1	X	Glycolysis / Gluconeogenesis; Biosynthesis of amino acids; HIF-1 signaling pathway; Metabolic pathways; Carbon metabolism	Cori Cycle; Photodynamic therapy-induced HIF-1 survival signaling; Glycolysis and Gluconeogenesis	Gluconeogenesis; Glycolysis	13	0	1.022	0.999796	81.81	121.9	78.1	30.48	39.73	3.64726e+08	2.11215e+08	2.35754e+08	2.13437e+08	9.24581e+07	1.50952e+08	High	High	High	High	High	High	1
FALSE	High	Master Protein	P14625	Endoplasmin [OS=Homo sapiens]	0	148.027	40	27	247	26	803	92.4	4.84	258.19	27	cell organization and biogenesis;metabolic process;regulation of biological process;response to stimulus;transport	cytosol;endoplasmic reticulum;extracellular;membrane;nucleus;organelle lumen	metal ion binding;nucleotide binding;protein binding;RNA binding	Pf00183, Pf02518, Pf13589	7184	ENSG00000166598.14	HSP90B1	12	Thyroid hormone synthesis; Pathways in cancer; PI3K-Akt signaling pathway; Protein processing in endoplasmic reticulum; Estrogen signaling pathway; Prostate cancer	Photodynamic therapy-induced unfolded protein response; Focal Adhesion-PI3K-Akt-mTOR-signaling pathway; Sudden Infant Death Syndrome (SIDS) Susceptibility Pathways	Post-translational protein phosphorylation; Regulation of Insulin-like Growth Factor (IGF) transport and uptake by Insulin-like Growth Factor Binding Proteins (IGFBPs); ATF6 (ATF6-alpha) activates chaperone genes; Interleukin-4 and 13 signaling; Trafficking and processing of endosomal TLR; Scavenging by Class A Receptors	26	1	2.349	0.379229	99.34	122.6	77.4	35.64	39.66	6.16358e+08	1.08313e+09	6.02683e+08	4.4014e+08	1.86312e+08	3.89173e+08	High	High	High	High	High	High	1
FALSE	High	Master Protein	P07900	Heat shock protein HSP 90-alpha [OS=Homo sapiens]	0	147.375	47	28	229	14	732	84.6	5.02	195.34	28	cell organization and biogenesis;metabolic process;regulation of biological process;response to stimulus;transport	cytoplasm;cytosol;extracellular;membrane;nucleus;organelle lumen	catalytic activity;enzyme regulator activity;nucleotide binding;protein binding;RNA binding	Pf00183, Pf02518, Pf13589	3320	ENSG00000080824.18	HSP90AA1	14	Antigen processing and presentation; Protein processing in endoplasmic reticulum; Progesterone-mediated oocyte maturation; Estrogen signaling pathway; Pathways in cancer; PI3K-Akt signaling pathway; Prostate cancer; NOD-like receptor signaling pathway	Nucleotide-binding Oligomerization Domain (NOD) pathway; TNF alpha Signaling Pathway; Corticotropin-releasing hormone signaling pathway; Aryl Hydrocarbon Receptor; EBV LMP1 signaling; Aryl Hydrocarbon Receptor Pathway; Constitutive Androstane Receptor Pathway; NRF2 pathway; VEGFA-VEGFR2 Signaling Pathway; Focal Adhesion-PI3K-Akt-mTOR-signaling pathway	Sema3A PAK dependent Axon repulsion; Regulation of PLK1 Activity at G2/M Transition; Recruitment of NuMA to mitotic centrosomes; Loss of Nlp from mitotic centrosomes; Scavenging by Class F Receptors; Neutrophil degranulation; Uptake and function of diphtheria toxin; Regulation of actin dynamics for phagocytic cup formation; The role of GTSE1 in G2/M progression after G2 checkpoint; HSP90 chaperon…	86	15	0.893	0.97439	97.8	117.5	82.5	25.99	24	5.68843e+08	5.4134e+08	3.3897e+08	3.42455e+08	3.79759e+08	5.31838e+08	High	High	High	High	High	High	1
FALSE	High	Master Protein	P08133-1	annexin A6 [OS=Homo sapiens]	0	147.005	55	32	160	32	673	75.8	5.6	102.31	32	cell organization and biogenesis;cellular homeostasis;regulation of biological process;response to stimulus;transport	cytoplasm;membrane;mitochondrion	metal ion binding;nucleotide binding;protein binding;transporter activity	Pf00191	309	ENSG00000197043.13	ANXA6	5		Calcium Regulation in the Cardiac Cell; Prostaglandin Synthesis and Regulation	Smooth Muscle Contraction	4	0	1.127	0.996634	108.67	125.9	74.1	39.09	85.76	1.02089e+08	2.21154e+08	2.33367e+08	2.59914e+08	2.37653e+07	1.30066e+08	High	High	High	High	High	High	1
FALSE	High	Master Protein	P01024	Complement C3 [OS=Homo sapiens]	0	146.379	26	33	138	33	1663	187	6.4	90.15	33	cell organization and biogenesis;defense response;metabolic process;regulation of biological process;response to stimulus;transport	extracellular;membrane;organelle lumen	catalytic activity;enzyme regulator activity;protein binding	Pf00207, Pf01759, Pf01821, Pf01835, Pf07677, Pf07678, Pf07703, Pf10569, Pf11974	718	ENSG00000125730.16	C3	19	Chagas disease (American trypanosomiasis); Herpes simplex infection; Phagosome; Leishmaniasis; Legionellosis; Systemic lupus erythematosus; Pertussis; Staphylococcus aureus infection; Complement and coagulation cascades; Tuberculosis; Viral carcinogenesis	Allograft Rejection; TYROBP Causal Network; Complement Activation; Complement and Coagulation Cascades	Post-translational protein phosphorylation; Regulation of Insulin-like Growth Factor (IGF) transport and uptake by Insulin-like Growth Factor Binding Proteins (IGFBPs); Alternative complement activation; Peptide ligand-binding receptors; Regulation of Complement cascade; Activation of C3 and C5; Neutrophil degranulation; Immunoregulatory interactions between a Lymphoid and a non-Lymphoid cell; G …	36	0	0.886	0.97439	83.72	102.3	97.7	20.24	82.39	1.01764e+08	9.76317e+07	6.85811e+07	9.32639e+07	3.9552e+06	1.08728e+08	High	High	High	High	Peak Found	High	1
FALSE	High	Master Protein	Q71U36	tubulin alpha-1A chain [OS=Homo sapiens]	0	146.342	61	19	301	2	451	50.1	5.06	262.07	19	cell division;cell organization and biogenesis;regulation of biological process;transport	cytoplasm;cytoskeleton;cytosol;endosome;membrane;nucleus	catalytic activity;nucleotide binding;protein binding;structural molecule activity	Pf00091, Pf03953	7846	ENSG00000167552.13	TUBA1A	12	Phagosome; Pathogenic Escherichia coli infection; Apoptosis; Gap junction	Pathogenic Escherichia coli infection; Parkin-Ubiquitin Proteasomal System pathway	COPI-independent Golgi-to-ER retrograde traffic; COPI-dependent Golgi-to-ER retrograde traffic; Carboxyterminal post-translational modifications of tubulin; Regulation of PLK1 Activity at G2/M Transition; Recruitment of NuMA to mitotic centrosomes; Hedgehog 'off' state; Loss of Nlp from mitotic centrosomes; Translocation of GLUT4 to the plasma membrane; Prefoldin mediated transfer of substrate to…	73	22	2.655	0.250984	131.85	125.8	74.2	15.41	31.51	1.10759e+09	8.5265e+08	8.60683e+08	3.45852e+08	5.07493e+08	6.64708e+08	High	High	High	High	Peak Found	High	1
FALSE	High	Master Protein	P02788	Lactotransferrin [OS=Homo sapiens]	0	144.64	57	30	127	30	710	78.1	8.12	88.46	30	cellular homeostasis;defense response;metabolic process;regulation of biological process;response to stimulus;transport	cell surface;cytoplasm;extracellular;nucleus;organelle lumen	catalytic activity;DNA binding;enzyme regulator activity;metal ion binding;protein binding	Pf00405	4057	ENSG00000012223.12	LTF	3			Neutrophil degranulation; Mtb iron assimilation by chelation; Amyloid fiber formation; Metal sequestration by antimicrobial proteins	12	0	3.727	0.0543588	115.47	166.3	33.7	67.14	101.32	6.3878e+07	1.035e+08	2.36409e+08	1.82338e+07	2.10039e+07	1.02501e+08	High	High	High	High	Peak Found	High	1
FALSE	High	Master Protein	P08238	Heat shock protein HSP 90-beta [OS=Homo sapiens]	0	143.889	42	27	217	12	724	83.2	5.03	186.07	27	cell organization and biogenesis;metabolic process;regulation of biological process;response to stimulus;transport	cell surface;cytoplasm;cytosol;extracellular;membrane;mitochondrion;nucleus;organelle lumen	enzyme regulator activity;nucleotide binding;protein binding;RNA binding	Pf00183, Pf02518, Pf13589	3326	ENSG00000096384.19	HSP90AB1	6	Pathways in cancer; Antigen processing and presentation; Protein processing in endoplasmic reticulum; Progesterone-mediated oocyte maturation; PI3K-Akt signaling pathway; Prostate cancer; NOD-like receptor signaling pathway; Estrogen signaling pathway	NRF2 pathway; Focal Adhesion-PI3K-Akt-mTOR-signaling pathway	Sema3A PAK dependent Axon repulsion; HSF1 activation; Attenuation phase; Neutrophil degranulation; Aryl hydrocarbon receptor signalling; Uptake and function of diphtheria toxin; Regulation of actin dynamics for phagocytic cup formation; The NLRP3 inflammasome; HSP90 chaperone cycle for steroid hormone receptors (SHR); The role of GTSE1 in G2/M progression after G2 checkpoint	42	1	2.638	0.256117	87.02	152.2	47.8	21.06	36.93	2.43021e+08	2.56201e+08	1.69161e+08	9.1744e+07	4.14072e+07	7.62577e+07	High	High	High	High	High	High	1
FALSE	High	Master Protein	P05023	Sodium/potassium-transporting ATPase subunit alpha-1 [OS=Homo sapiens]	0	143.853	37	28	147	28	1023	112.8	5.49	105.15	28	cell communication;cellular homeostasis;metabolic process;regulation of biological process;response to stimulus;transport	endoplasmic reticulum;endosome;Golgi;membrane	catalytic activity;metal ion binding;nucleotide binding;protein binding;transporter activity	Pf00122, Pf00689, Pf00690, Pf00702, Pf08282, Pf12710, Pf13246	476	ENSG00000163399.15	ATP1A1	1	Endocrine and other factor-regulated calcium reabsorption; Salivary secretion; Pancreatic secretion; Proximal tubule bicarbonate reclamation; Bile secretion; Mineral absorption; Carbohydrate digestion and absorption; Adrenergic signaling in cardiomyocytes; Cardiac muscle contraction; Thyroid hormone signaling pathway; Gastric acid secretion; Protein digestion and absorption; Aldosterone-regulated…	Preimplantation Embryo	Ion homeostasis; Ion transport by P-type ATPases	24	0	0.979	0.999796	84.3	128.2	71.8	33.75	88.18	1.5182e+08	7.47992e+07	1.16005e+08	6.49338e+07	1.92054e+07	1.59765e+08	High	High	High	High	High	High	1
FALSE	High	Master Protein	P68366	Tubulin alpha-4A chain [OS=Homo sapiens]	0	142.684	57	18	228	5	448	49.9	5.06	177.75	18	cell organization and biogenesis;regulation of biological process;transport	cytoplasm;cytoskeleton;cytosol;extracellular	catalytic activity;nucleotide binding;protein binding;structural molecule activity	Pf00091, Pf03953	7277	ENSG00000127824.13	TUBA4A	2	Pathogenic Escherichia coli infection; Apoptosis; Gap junction; Phagosome	Pathogenic Escherichia coli infection; Parkin-Ubiquitin Proteasomal System pathway	COPI-independent Golgi-to-ER retrograde traffic; COPI-dependent Golgi-to-ER retrograde traffic; Carboxyterminal post-translational modifications of tubulin; Regulation of PLK1 Activity at G2/M Transition; Recruitment of NuMA to mitotic centrosomes; Hedgehog 'off' state; Loss of Nlp from mitotic centrosomes; Translocation of GLUT4 to the plasma membrane; Prefoldin mediated transfer of substrate to…	76	0	1.468	0.860915	139.95	137.9	62.1	7.89	74.51	7.01237e+07	6.09653e+07	7.01424e+07	3.16143e+07	9.01915e+07	2.40072e+07	High	High	High	High	High	High	1
FALSE	High	Master Protein	P02533	Keratin, type I cytoskeletal 14 [OS=Homo sapiens]	0	142.594	61	27	319	10	472	51.5	5.16	341.6	27	cell death;cell differentiation;cell organization and biogenesis;response to stimulus	cytoplasm;cytosol;nucleus	protein binding;structural molecule activity	Pf00038, Pf13514	3861	ENSG00000186847.5	KRT14	17		Corticotropin-releasing hormone signaling pathway	Formation of the cornified envelope; Type I hemidesmosome assembly	7	12	0.84	0.93012	143.23	72.8	127.2	104.67	62.88	1.52632e+08	9.16917e+08	1.76167e+08	3.07779e+08	7.35387e+08	2.39394e+08	High	High	High	High	High	High	1
FALSE	High	Master Protein	P48668	Keratin, type II cytoskeletal 6C [OS=Homo sapiens]	0	142.408	54	29	296	1	564	60	8	286.31	29	cell death;cell organization and biogenesis;metabolic process	cytosol	catalytic activity;motor activity;protein binding;structural molecule activity	Pf00038, Pf01576, Pf04111, Pf13166	286887; 3853	ENSG00000170465.9	KRT6C; KRT6A	12			Formation of the cornified envelope	3	3	4.264	0.0147663	57.9	158.6	41.4	149.6	6.45	5.63965e+06	1.21623e+08	6.51516e+06	1.78145e+06		1.62606e+06	Not Found	High	Not Found	Not Found	Not Found	Not Found	1
FALSE	High	Master Protein	Q13263	Transcription intermediary factor 1-beta [OS=Homo sapiens]	0	141.847	48	21	127	21	835	88.5	5.77	88.85	21	cell organization and biogenesis;defense response;metabolic process;regulation of biological process;response to stimulus	chromosome;nucleus	catalytic activity;DNA binding;metal ion binding;protein binding;RNA binding	Pf00628, Pf00643	10155	ENSG00000130726.11	TRIM28	19		Corticotropin-releasing hormone signaling pathway; Mesodermal Commitment Pathway; ATM Signaling Network in Development and Disease	Generic Transcription Pathway	6	0	1.298	0.910952	76.94	112.7	87.3	51.6	67.48	1.57783e+08	6.43459e+07	7.51039e+07	5.81517e+07	1.05516e+07	6.81776e+07	High	High	High	High	High	High	1	Met-loss+Acetyl [N-Term]
FALSE	High	Master Protein	P04259	keratin, type II cytoskeletal 6B [OS=Homo sapiens]	0	141.483	51	28	278	1	564	60	8	268.47	28	cell death;cell organization and biogenesis;metabolic process	cytosol	catalytic activity;motor activity;protein binding;structural molecule activity	Pf00038, Pf01576, Pf04111, Pf13166	3854	ENSG00000185479.5	KRT6B	12			Formation of the cornified envelope	3	0	100	1.1796e-16		200		140.86		2.36725e+06	2.75267e+07	1.55454e+06				Peak Found	High	High	Not Found	Not Found	Not Found	1
FALSE	High	Master Protein	O75643-1	U5 small nuclear ribonucleoprotein 200 kDa helicase [OS=Homo sapiens]	0	140.899	20	33	113	33	2136	244.4	6.06	66.58	33	cell differentiation;cell organization and biogenesis;metabolic process	membrane;nucleus;spliceosomal complex	catalytic activity;DNA binding;nucleotide binding;protein binding;RNA binding	Pf00270, Pf00271, Pf02889, Pf04851	23020	ENSG00000144028.14	SNRNP200	2	Spliceosome		mRNA Splicing - Major Pathway; mRNA Splicing - Minor Pathway	6	0	1.024	0.999796	83.01	109.5	90.5	29.05	58.33	6.30818e+07	4.3829e+07	3.61935e+07	3.62023e+07	9.02411e+06	3.7538e+07	High	High	High	High	Peak Found	High	1
FALSE	High	Master Protein	P58107	epiplakin [OS=Homo sapiens]	0	140.553	26	33	72	29	5090	555.3	5.6	54.37	33	cell organization and biogenesis;regulation of biological process;response to stimulus	cytoplasm;cytoskeleton;membrane	protein binding;RNA binding	Pf00681	83481		EPPK1	8				0	0	0.514	0.523444	101.62	123	77	25.89	98.63	3.16714e+07	5.12806e+07	5.24981e+07	3.21168e+07	3.68299e+06	7.75842e+07	High	High	High	High	Peak Found	High	1	Met-loss+Acetyl [N-Term]
FALSE	High	Master Protein	P49327	Fatty acid synthase [OS=Homo sapiens]	0	131.233	23	39	78	39	2511	273.3	6.44	24.15	39	cell differentiation;metabolic process;regulation of biological process;response to stimulus	cytoplasm;cytosol;Golgi;membrane;mitochondrion	catalytic activity;nucleotide binding;protein binding;RNA binding	Pf00106, Pf00107, Pf00108, Pf00109, Pf00698, Pf00975, Pf02801, Pf08242, Pf08659, Pf13602, Pf14765	2194	ENSG00000169710.8	FASN	17	Fatty acid biosynthesis; Fatty acid metabolism; AMPK signaling pathway; Insulin signaling pathway; Metabolic pathways	AMP-activated Protein Kinase (AMPK) Signaling; Sterol Regulatory Element-Binding Proteins (SREBP) signalling; SREBF and miR33 in cholesterol and lipid homeostasis; Liver X Receptor Pathway; Fatty Acid Biosynthesis; Angiopoietin Like Protein 8 Regulatory Pathway	ChREBP activates metabolic gene expression; Fatty acyl-CoA biosynthesis; Vitamin B5 (pantothenate) metabolism; Activation of gene expression by SREBF (SREBP)	23	0	1.906	0.612162	91.93	119.9	80.1	59.38	59.59	1.10485e+08	4.91357e+07	3.78575e+07	3.28181e+07	1.1282e+07	4.74121e+07	High	High	High	High	Peak Found	High	1	Acetyl [N-Term]
FALSE	High	Master Protein	Q9BQE3	Tubulin alpha-1C chain [OS=Homo sapiens]	0	130.852	57	18	266	2	449	49.9	5.1	243.1	18	cell division;cell organization and biogenesis;transport	cytoplasm;cytoskeleton;nucleus	catalytic activity;nucleotide binding;protein binding;structural molecule activity	Pf00091, Pf03953	84790	ENSG00000167553.15	TUBA1C	12	Phagosome; Pathogenic Escherichia coli infection; Apoptosis; Gap junction	Pathogenic Escherichia coli infection; Parkin-Ubiquitin Proteasomal System pathway	COPI-independent Golgi-to-ER retrograde traffic; COPI-dependent Golgi-to-ER retrograde traffic; Carboxyterminal post-translational modifications of tubulin; Recruitment of NuMA to mitotic centrosomes; Hedgehog 'off' state; Translocation of GLUT4 to the plasma membrane; Prefoldin mediated transfer of substrate to CCT/TriC; Microtubule-dependent trafficking of connexons from Golgi to the plasma mem…	66	1	3.513	0.0563916	61.61	190.9	9.1	34.06	65.22	4.57275e+07	2.25247e+07	3.39303e+07	1.62646e+06	2.94909e+06	675987	High	High	High	Peak Found	Peak Found	High	1
FALSE	High	Master Protein	P68032	Actin, alpha cardiac muscle 1 [OS=Homo sapiens]	0	130.786	53	16	376	7	377	42	5.39	378	16	cell death;cell organization and biogenesis;cellular component movement;regulation of biological process;response to stimulus	cytoplasm;cytoskeleton;cytosol;membrane	catalytic activity;nucleotide binding;protein binding	Pf00022	70	ENSG00000159251.6	ACTC1	15	Cardiac muscle contraction; Dilated cardiomyopathy; Hypertrophic cardiomyopathy (HCM); Adrenergic signaling in cardiomyocytes	Cardiac Progenitor Differentiation; Myometrial Relaxation and Contraction Pathways; Striated Muscle Contraction	Striated Muscle Contraction	9	0	1.089	0.999796	73.55	179.1	20.9	42.83	93.41	2.92401e+08	2.76124e+08	1.15668e+08	9.99472e+07	1.36381e+07	3.22806e+07	High	High	High	High	Peak Found	High	1
FALSE	High	Master Protein	Q13885	Tubulin beta-2A chain [OS=Homo sapiens]	0	130.496	52	16	317	2	445	49.9	4.89	204.32	16	cell organization and biogenesis	cytoplasm;cytoskeleton;nucleus	catalytic activity;nucleotide binding;protein binding;structural molecule activity	Pf00091, Pf03953, Pf10644	7280	ENSG00000137267.5	TUBB2A	6	Pathogenic Escherichia coli infection; Phagosome; Gap junction	Pathogenic Escherichia coli infection; Parkin-Ubiquitin Proteasomal System pathway	COPI-independent Golgi-to-ER retrograde traffic; COPI-dependent Golgi-to-ER retrograde traffic; Carboxyterminal post-translational modifications of tubulin; Recruitment of NuMA to mitotic centrosomes; Hedgehog 'off' state; Translocation of GLUT4 to the plasma membrane; Prefoldin mediated transfer of substrate to CCT/TriC; Microtubule-dependent trafficking of connexons from Golgi to the plasma mem…	65	0	0.797	0.999796	66.57	89.7	110.3	94.02	59.2	706158	3.80838e+06	972012	764757		1.8661e+06	Peak Found	High	Peak Found	Peak Found	Not Found	High	1
FALSE	High	Master Protein	P25705-1	ATP synthase subunit alpha, mitochondrial [OS=Homo sapiens]	0	129.608	50	22	295	22	553	59.7	9.13	309.14	22	cell organization and biogenesis;metabolic process;regulation of biological process;transport	membrane;mitochondrion;organelle lumen	catalytic activity;nucleotide binding;protein binding;RNA binding;transporter activity	Pf00006, Pf00306, Pf02663, Pf02874, Pf05943	498	ENSG00000152234.15	ATP5A1	18	Metabolic pathways; Parkinson's disease; Oxidative phosphorylation; Huntington's disease; Alzheimer's disease	Electron Transport Chain; Oxidative phosphorylation	Cristae formation; Mitochondrial protein import; Formation of ATP by chemiosmotic coupling; Metabolism of proteins	16	0	1.448	0.869453	85.04	112.3	87.7	14.21	20.02	6.1306e+08	4.72684e+08	6.10604e+08	4.76811e+08	4.15141e+08	6.11354e+08	High	High	High	High	High	High	1
FALSE	High	Master Protein	P04350	Tubulin beta-4A chain [OS=Homo sapiens]	0	127.807	58	17	333	2	444	49.6	4.88	292.87	17	cell organization and biogenesis;regulation of biological process	cytoplasm;cytoskeleton;cytosol;nucleus	catalytic activity;metal ion binding;nucleotide binding;protein binding;structural molecule activity	Pf00091, Pf03953, Pf10644	10382	ENSG00000104833.11	TUBB4A	19	Gap junction; Phagosome; Pathogenic Escherichia coli infection	Pathogenic Escherichia coli infection; Parkin-Ubiquitin Proteasomal System pathway	COPI-independent Golgi-to-ER retrograde traffic; COPI-dependent Golgi-to-ER retrograde traffic; Carboxyterminal post-translational modifications of tubulin; Regulation of PLK1 Activity at G2/M Transition; Recruitment of NuMA to mitotic centrosomes; Hedgehog 'off' state; Loss of Nlp from mitotic centrosomes; Translocation of GLUT4 to the plasma membrane; Prefoldin mediated transfer of substrate to…	72	0	19.01	7.09781e-05	57.89	190.7	9.3	55.84	22.81	8.08301e+06	2.08626e+06	6.72005e+06	280012		387698	High	Peak Found	Peak Found	High	Not Found	Peak Found	1
FALSE	High	Master Protein	Q7KZF4	staphylococcal nuclease domain-containing protein 1 [OS=Homo sapiens]	0	127.312	41	28	162	28	910	101.9	7.17	101.42	28	cell differentiation;metabolic process;regulation of biological process	cytoplasm;cytosol;membrane;mitochondrion;nucleus	catalytic activity;protein binding;RNA binding	Pf00565, Pf00567	27044	ENSG00000197157.10	SND1	7	Epstein-Barr virus infection; Viral carcinogenesis		Signaling by BRAF and RAF fusions	6	0	1.415	0.879189	95.89	109.1	90.9	22.82	36.6	1.49895e+08	1.79761e+08	2.34522e+08	1.49714e+08	7.3796e+07	1.58619e+08	High	High	High	High	High	High	1	Met-loss+Acetyl [N-Term]
FALSE	High	Master Protein	Q92841	Probable ATP-dependent RNA helicase DDX17 [OS=Homo sapiens]	0	126.692	43	27	184	19	729	80.2	8.27	140	27	cell differentiation;cell organization and biogenesis;defense response;metabolic process;regulation of biological process;response to stimulus	cytoplasm;cytosol;membrane;nucleus	catalytic activity;nucleotide binding;protein binding;RNA binding	Pf00270, Pf00271	10521	ENSG00000100201.20	DDX17	22		RIG-I-like Receptor Signaling		1	11	1.31	0.908488	114.9	105.1	94.9	3.87	30.59	1.60629e+08	1.62056e+08	1.7233e+08	1.62806e+08	8.61981e+07	1.46238e+08	High	High	High	High	High	High	1
FALSE	High	Master Protein	P13667	Protein disulfide-isomerase A4 [OS=Homo sapiens]	0	126.645	46	24	166	24	645	72.9	5.07	121.53	24	cellular homeostasis;metabolic process;regulation of biological process;response to stimulus;transport	cell surface;endoplasmic reticulum;organelle lumen	catalytic activity;metal ion binding;protein binding;RNA binding	Pf00085, Pf01216, Pf13098, Pf13848, Pf13905	9601	ENSG00000155660.10	PDIA4	7	Protein processing in endoplasmic reticulum; Thyroid hormone synthesis; Vibrio cholerae infection			3	0	1.101	0.999796	93.6	110.1	89.9	21.6	79.19	1.2985e+08	1.94119e+08	1.44332e+08	1.76436e+08	1.50762e+07	1.1796e+08	High	High	High	High	High	High	1
FALSE	High	Master Protein	P08779	Keratin, type I cytoskeletal 16 [OS=Homo sapiens]	0	124.489	61	26	268	13	473	51.2	5.05	257.38	26	cell death;cell differentiation;cell organization and biogenesis;cell proliferation;cellular component movement;defense response;regulation of biological process;response to stimulus	cytoskeleton;cytosol;nucleus	protein binding;structural molecule activity	Pf00038, Pf07888, Pf13514	3868	ENSG00000186832.8	KRT16	17			Formation of the cornified envelope	3	0	2.269	0.409501	133.01	166.4	33.6	78.91	82.22	2.42031e+07	1.68068e+08	8.27669e+07	1.67062e+07	4.75174e+07	9.48127e+06	High	High	High	High	High	High	1
FALSE	High	Master Protein	P16615	Sarcoplasmic/endoplasmic reticulum calcium ATPase 2 [OS=Homo sapiens]	0	124.321	34	25	111	19	1042	114.7	5.34	80.43	25	cell organization and biogenesis;cellular homeostasis;regulation of biological process;response to stimulus;transport	endoplasmic reticulum;membrane	catalytic activity;metal ion binding;nucleotide binding;protein binding;transporter activity	Pf00122, Pf00689, Pf00690, Pf00702, Pf08282, Pf12710, Pf13246	488	ENSG00000174437.16	ATP2A2	12	Thyroid hormone signaling pathway; Arrhythmogenic right ventricular cardiomyopathy (ARVC); Hypertrophic cardiomyopathy (HCM); Cardiac muscle contraction; Adrenergic signaling in cardiomyocytes; Dilated cardiomyopathy; Calcium signaling pathway; Alzheimer's disease; cAMP signaling pathway; Pancreatic secretion; cGMP-PKG signaling pathway	Alzheimers Disease; Arrhythmogenic Right Ventricular Cardiomyopathy; Endothelin Pathways; Myometrial Relaxation and Contraction Pathways; Calcium Regulation in the Cardiac Cell	Ion homeostasis; Pre-NOTCH Processing in Golgi; Ion transport by P-type ATPases; Reduction of cytosolic Ca++ levels	30	9	1.305	0.908488	83.01	129.3	70.7	21.45	87.46	7.64932e+07	9.25753e+07	1.17135e+08	5.05876e+07	2.04599e+07	1.37587e+08	High	High	High	High	High	High	1
FALSE	High	Master Protein	P10809	60 kDa heat shock protein, mitochondrial [OS=Homo sapiens]	0	124.164	57	25	153	25	573	61	5.87	153.59	25	cell organization and biogenesis;cell proliferation;metabolic process;regulation of biological process;response to stimulus;transport	cell surface;cytoplasm;cytosol;endosome;membrane;mitochondrion;organelle lumen	catalytic activity;DNA binding;nucleotide binding;protein binding;RNA binding	Pf00118	3329	ENSG00000144381.16	HSPD1	2	Legionellosis; Type I diabetes mellitus; RNA degradation; Tuberculosis	Apoptosis-related network due to altered Notch3 in ovarian cancer; Sudden Infant Death Syndrome (SIDS) Susceptibility Pathways	TFAP2A acts as a transcriptional repressor during retinoic acid induced cell differentiation; Mitochondrial protein import; Metabolism of proteins	13	0	1.101	0.999796	129.49	112.9	87.1	19.01	38.04	1.97501e+08	1.57149e+08	1.36296e+08	8.24242e+07	1.78865e+08	1.21324e+08	High	High	High	High	High	High	1
FALSE	High	Master Protein	P42224-1	Signal transducer and activator of transcription 1-alpha/beta [OS=Homo sapiens]	0	123.728	40	25	156	25	750	87.3	6.05	94.22	25	cell death;cell differentiation;cell proliferation;cellular component movement;defense response;metabolic process;regulation of biological process;response to stimulus	cytoplasm;cytosol;nucleus	DNA binding;protein binding;signal transducer activity	Pf00017, Pf01017, Pf02864, Pf02865, Pf12162, Pf13204	6772	ENSG00000115415.18	STAT1	2	AGE-RAGE signaling pathway in diabetic complications; Influenza A; Pancreatic cancer; Measles; Inflammatory bowel disease (IBD); Toxoplasmosis; Pathways in cancer; Hepatitis C; Osteoclast differentiation; Prolactin signaling pathway; Toll-like receptor signaling pathway; Jak-STAT signaling pathway; Hepatitis B; Tuberculosis; NOD-like receptor signaling pathway; Thyroid hormone signaling pathway; …	IL-5 Signaling Pathway; Regulation of toll-like receptor signaling pathway; RANKL/RANK (Receptor activator of NFKB (ligand)) Signaling Pathway; Human Thyroid Stimulating Hormone (TSH) signaling pathway; Leptin signaling pathway; Prolactin Signaling Pathway; IL-7 Signaling Pathway; Type III interferon signaling; IL-9 Signaling Pathway; AGE/RAGE pathway; Allograft Rejection; Interleukin-11 Signalin…	Regulation of RUNX2 expression and activity; ISG15 antiviral mechanism; Interleukin-35 Signalling; Downstream signal transduction; Regulation of IFNA signaling; Regulation of IFNG signaling; Signaling by cytosolic FGFR1 fusion mutants; Signaling by SCF-KIT; Interleukin-6 family signaling; Interleukin-4 and 13 signaling; Growth hormone receptor signaling	81	0	1.565	0.810588	104.81	174	26	20.87	117.54	2.45026e+08	2.35484e+08	1.63157e+08	1.86751e+08	1.64297e+07	3.51824e+07	High	High	High	High	Peak Found	High	1	Met-loss+Acetyl [N-Term]
FALSE	High	Master Protein	P06396-2	Isoform 2 of Gelsolin [OS=Homo sapiens]	0	123.261	37	18	132	18	731	80.6	5.85	119.36	18	cell death;cell organization and biogenesis;metabolic process;regulation of biological process;response to stimulus;transport	cytoplasm;cytoskeleton;cytosol;extracellular;membrane;nucleus;organelle lumen	metal ion binding;protein binding	Pf00626	2934	ENSG00000148180.19	GSN	9		Regulation of Actin Cytoskeleton; Senescence and Autophagy in Cancer		2	0	0.906	0.977135	106.98	92.7	107.3	48.2	39.35	6.27733e+07	1.21076e+08	1.79555e+08	1.40119e+08	6.98913e+07	1.6451e+08	High	High	High	High	High	High	1	Met-loss [N-Term]
FALSE	High	Master Protein	P06733-1	alpha-enolase [OS=Homo sapiens]	0	122.07	67	20	248	16	434	47.1	7.39	200.76	20	metabolic process;regulation of biological process;response to stimulus	cell surface;cytoplasm;cytosol;membrane;nucleus	catalytic activity;DNA binding;metal ion binding;protein binding;RNA binding	Pf00113, Pf03952, Pf13378	2023	ENSG00000074800.13	ENO1	1	Carbon metabolism; RNA degradation; HIF-1 signaling pathway; Metabolic pathways; Glycolysis / Gluconeogenesis; Biosynthesis of amino acids	Glycolysis and Gluconeogenesis	Gluconeogenesis; Glycolysis	12	4	1.666	0.758704	95.93	141.3	58.7	42.89	37.44	1.0058e+09	5.77788e+08	4.507e+08	4.01666e+08	2.03534e+08	2.39915e+08	High	High	High	High	High	High	1
FALSE	High	Master Protein	P0DMV8	heat shock 70 kDa protein 1A [OS=Homo sapiens]	0	121.149	47	20	177	17	641	70	5.66	137.05	20	cell organization and biogenesis;metabolic process;regulation of biological process;response to stimulus;transport	cytoplasm;cytoskeleton;cytosol;endoplasmic reticulum;extracellular;mitochondrion;nucleus	catalytic activity;nucleotide binding;protein binding;receptor activity;RNA binding	Pf00012, Pf06723	3304; 3303	ENSG00000232804.5; ENSG00000234475.5; ENSG00000231555.4; ENSG00000235941.5; ENSG00000204389.9; ENSG00000204388.6; ENSG00000212866.6; ENSG00000237724.5; ENSG00000224501.5	HSPA1B; HSPA1A	6; CHR_HSCHR6_MHC_APD_CTG1; CHR_HSCHR6_MHC_DBB_CTG1; CHR_HSCHR6_MHC_QBL_CTG1; CHR_HSCHR6_MHC_COX_CTG1	Longevity regulating pathway - multiple species; MAPK signaling pathway; Influenza A; Endocytosis; Spliceosome; Measles; Antigen processing and presentation; Prion diseases; Protein processing in endoplasmic reticulum; Estrogen signaling pathway; Epstein-Barr virus infection; Toxoplasmosis; Legionellosis	Apoptosis Modulation and Signaling; Parkin-Ubiquitin Proteasomal System pathway; NRF2 pathway; MAPK Signaling Pathway; Apoptosis Modulation by HSP70; VEGFA-VEGFR2 Signaling Pathway	AUF1 (hnRNP D0) binds and destabilizes mRNA; Attenuation phase; Neutrophil degranulation; Regulation of HSF1-mediated heat shock response; Viral RNP Complexes in the Host Cell Nucleus; HSP90 chaperone cycle for steroid hormone receptors (SHR)	38	0	2.767	0.21812	115.62	98	102	16.36	69.49	2.36394e+08	1.72941e+08	2.29654e+08	7.81266e+07	4.18851e+08	2.38874e+08	High	High	High	High	High	High	1
FALSE	High	Master Protein	P24821	Tenascin [OS=Homo sapiens]	0	120.91	20	29	82	29	2201	240.7	4.89	38.97	29	cell communication;cell differentiation;cell organization and biogenesis;metabolic process;regulation of biological process;response to stimulus	extracellular;membrane;organelle lumen	protein binding	Pf00041, Pf00147, Pf07974	3371	ENSG00000041982.15	TNC	9	Focal adhesion; ECM-receptor interaction; MicroRNAs in cancer; PI3K-Akt signaling pathway	Focal Adhesion; TGF-beta Signaling Pathway; Amplification and Expansion of Oncogenic Pathways as Metastatic Traits; TGF-B Signaling in Thyroid Cells for Epithelial-Mesenchymal Transition; Focal Adhesion-PI3K-Akt-mTOR-signaling pathway	ECM proteoglycans; Post-translational protein phosphorylation; Integrin cell surface interactions; Regulation of Insulin-like Growth Factor (IGF) transport and uptake by Insulin-like Growth Factor Binding Proteins (IGFBPs); Syndecan interactions	18	0	0.82	0.913114	91.47	119.2	80.8	19.53	89.58	4.112e+07	3.9589e+07	2.81517e+07	2.68359e+07	5.88604e+06	6.16966e+07	High	High	High	High	High	High	1
FALSE	High	Master Protein	Q14764	major vault protein [OS=Homo sapiens]	0	120.645	44	28	170	28	893	99.3	5.48	135.78	28	regulation of biological process;response to stimulus;transport	cytoplasm;cytoskeleton;cytosol;extracellular;membrane;nucleus;organelle lumen	protein binding	Pf01145, Pf01505, Pf11978	9961	ENSG00000013364.18	MVP	16			Neutrophil degranulation	3	0	1.183	0.97439	95.04	118	82	8.57	38.88	1.33155e+08	1.15991e+08	1.36558e+08	9.24641e+07	7.83414e+07	1.58253e+08	High	High	High	High	High	High	1	Met-loss+Acetyl [N-Term]
FALSE	High	Master Protein	P26640	Valine--tRNA ligase [OS=Homo sapiens]	0	118.524	27	24	88	24	1264	140.4	7.59	59.89	24	metabolic process;regulation of biological process	cytoplasm;cytosol;mitochondrion	catalytic activity;nucleotide binding;protein binding	Pf00043, Pf00133, Pf08264, Pf09334, Pf13603	7407; 57176	ENSG00000096171.14; ENSG00000204394.12; ENSG00000226589.9	VARS; VARS2	6; CHR_HSCHR6_MHC_DBB_CTG1; CHR_HSCHR6_MHC_COX_CTG1	Aminoacyl-tRNA biosynthesis	Amino Acid metabolism	Cytosolic tRNA aminoacylation	6	0	1.159	0.980267	68.32	109.2	90.8	20.92	69.55	4.53076e+07	5.98334e+07	6.95095e+07	4.97336e+07	7.20005e+06	5.22061e+07	High	High	High	High	Peak Found	High	1	Met-loss+Acetyl [N-Term]
FALSE	High	Master Protein	P40939	Trifunctional enzyme subunit alpha, mitochondrial [OS=Homo sapiens]	0	117.718	41	22	136	22	763	82.9	9.04	89.07	22	metabolic process;response to stimulus	membrane;mitochondrion	catalytic activity;nucleotide binding;protein binding	Pf00378, Pf00725, Pf02737	3030	ENSG00000084754.10	HADHA	2	Valine, leucine and isoleucine degradation; Biosynthesis of unsaturated fatty acids; Lysine degradation; Fatty acid degradation; Fatty acid metabolism; Metabolic pathways; beta-Alanine metabolism; Propanoate metabolism; Tryptophan metabolism; Fatty acid elongation; Carbon metabolism; Butanoate metabolism	Fatty Acid Beta Oxidation; Mitochondrial LC-Fatty Acid Beta-Oxidation; Valproic acid pathway; Sudden Infant Death Syndrome (SIDS) Susceptibility Pathways	Beta oxidation of hexanoyl-CoA to butanoyl-CoA; Beta oxidation of lauroyl-CoA to decanoyl-CoA-CoA; Beta oxidation of palmitoyl-CoA to myristoyl-CoA; Beta oxidation of myristoyl-CoA to lauroyl-CoA; Acyl chain remodeling of CL; Beta oxidation of decanoyl-CoA to octanoyl-CoA-CoA; mitochondrial fatty acid beta-oxidation of unsaturated fatty acids; Beta oxidation of octanoyl-CoA to hexanoyl-CoA	31	0	0.911	0.978981	81.42	102.5	97.5	16.59	13.17	8.30633e+07	7.53371e+07	1.03359e+08	7.9001e+07	7.13202e+07	9.23803e+07	High	High	High	High	High	High	1
FALSE	High	Master Protein	P78371-1	T-complex protein 1 subunit beta [OS=Homo sapiens]	0	117.053	54	19	105	19	535	57.5	6.46	51.38	19	cell organization and biogenesis;metabolic process;regulation of biological process;transport	cytoplasm;cytosol;extracellular;organelle lumen	nucleotide binding;protein binding	Pf00118	10576	ENSG00000166226.12	CCT2	12			BBSome-mediated cargo-targeting to cilium; Prefoldin mediated transfer of substrate to CCT/TriC; Cooperation of PDCL (PhLP1) and TRiC/CCT in G-protein beta folding; Association of TriC/CCT with target proteins during biosynthesis; Neutrophil degranulation; Folding of actin by CCT/TriC; Formation of tubulin folding intermediates by CCT/TriC	16	0	1	0.999796	65.71	120.4	79.6	9.25	15.21	9.61395e+07	8.22032e+07	9.76358e+07	6.35666e+07	6.1369e+07	8.04004e+07	High	High	High	High	High	High	1	Met-loss+Acetyl [N-Term]
FALSE	High	Master Protein	Q15233	Non-POU domain-containing octamer-binding protein [OS=Homo sapiens]	0	116.325	36	14	134	13	471	54.2	8.95	66.14	14	defense response;metabolic process;regulation of biological process;response to stimulus	membrane;nucleus	DNA binding;protein binding;RNA binding	Pf00076, Pf08075, Pf13893, Pf14259	4841	ENSG00000147140.15	NONO	X		mRNA Processing		1	0	1.107	0.999796	125.07	108.9	91.1	9.08	62.07	6.78247e+07	5.65218e+07	6.29275e+07	7.12406e+07	1.48903e+07	5.26696e+07	High	High	High	High	High	High	1
FALSE	High	Master Protein	P02787	Serotransferrin [OS=Homo sapiens]	0	116.196	40	23	107	23	698	77	7.12	83.86	23	cell organization and biogenesis;cellular homeostasis;metabolic process;regulation of biological process;response to stimulus;transport	cell surface;endosome;extracellular;membrane;organelle lumen	enzyme regulator activity;metal ion binding;protein binding;transporter activity	Pf00405, Pf12974	7018	ENSG00000091513.14	TF	3	HIF-1 signaling pathway; Mineral absorption	Iron metabolism in placenta; Differentiation Pathway; Sudden Infant Death Syndrome (SIDS) Susceptibility Pathways	Platelet degranulation ; Post-translational protein phosphorylation; Regulation of Insulin-like Growth Factor (IGF) transport and uptake by Insulin-like Growth Factor Binding Proteins (IGFBPs); Cargo recognition for clathrin-mediated endocytosis; Transferrin endocytosis and recycling	20	0	1.487	0.847332	88.82	136.6	63.4	12.56	67.51	1.32059e+08	1.04894e+08	1.0963e+08	88932785	1.79709e+07	5.09055e+07	High	High	High	High	High	High	1
FALSE	High	Master Protein	Q92616	eIF-2-alpha kinase activator GCN1 [OS=Homo sapiens]	0	115.738	16	32	70	32	2671	292.6	7.47	22.31	32	cell communication;metabolic process;regulation of biological process;response to stimulus	cytoplasm;cytosol;membrane;ribosome	enzyme regulator activity;protein binding;RNA binding	Pf12074, Pf13646	10985		GCN1L1; GCN1	12				0	0	1.148	0.980996	65.73	114.6	85.4	9.95	59.54	3.01749e+07	2.50997e+07	2.97672e+07	2.2166e+07	5.39771e+06	2.38609e+07	High	High	High	High	Peak Found	High	1	Met-loss+Acetyl [N-Term]
FALSE	High	Master Protein	P07355	Annexin A2 [OS=Homo sapiens]	0	115.318	59	22	257	22	339	38.6	7.75	228.1	22	cell organization and biogenesis;metabolic process;regulation of biological process;response to stimulus;transport	cell surface;cytoplasm;cytosol;endoplasmic reticulum;endosome;extracellular;membrane;nucleus;organelle lumen	enzyme regulator activity;metal ion binding;protein binding;RNA binding	Pf00191	302	ENSG00000182718.16	ANXA2	15		Prostaglandin Synthesis and Regulation	Dissolution of Fibrin Clot; Gene and protein expression by JAK-STAT signaling after Interleukin-12 stimulation; Smooth Muscle Contraction; Neutrophil degranulation; Interleukin-12 family signaling	12	0	1.086	0.999796	130.17	98	102	9.47	61.5	3.65317e+08	3.11358e+08	3.71474e+08	3.80561e+08	1.94831e+08	7.17708e+08	High	High	High	High	High	High	1	Met-loss+Acetyl [N-Term]
FALSE	High	Master Protein	P53621-1	coatomer subunit alpha [OS=Homo sapiens]	0	114.661	31	30	113	30	1224	138.3	7.66	74.43	30	regulation of biological process;transport	cytoplasm;cytosol;extracellular;Golgi;membrane	protein binding;structural molecule activity	Pf00400, Pf04053, Pf06957	1314	ENSG00000122218.14	COPA	1			COPI-dependent Golgi-to-ER retrograde traffic; COPI-mediated anterograde transport	11	0	1.384	0.890563	82.88	110.7	89.3	14.17	35.91	8.43115e+07	9.99593e+07	1.12261e+08	9.99969e+07	4.63464e+07	8.06443e+07	High	High	High	High	Peak Found	High	1
FALSE	High	Master Protein	P05783	Keratin, type I cytoskeletal 18 [OS=Homo sapiens]	0	113.591	52	18	160	16	430	48	5.45	132.53	18	cell death;cell organization and biogenesis;regulation of biological process;response to stimulus;transport	cytoplasm;cytosol;nucleus	protein binding;RNA binding;structural molecule activity	Pf00038	3875	ENSG00000111057.10	KRT18	12	Pathogenic Escherichia coli infection	Pathogenic Escherichia coli infection	Formation of the cornified envelope	5	0	0.434	0.337861	138.85	50.5	149.5	52.2	72.65	9.68249e+07	2.85904e+07	7.46135e+07	4.20345e+07	2.20876e+08	3.21395e+08	High	High	High	High	High	High	1
FALSE	High	Master Protein	Q07065	Cytoskeleton-associated protein 4 [OS=Homo sapiens]	0	113.206	46	22	87	22	602	66	5.92	74	22	metabolic process;transport	cytoplasm;cytoskeleton;cytosol;endoplasmic reticulum;membrane;organelle lumen	RNA binding	Pf13166	10970	ENSG00000136026.13	CKAP4	12	Protein processing in endoplasmic reticulum		Post-translational protein phosphorylation; Regulation of Insulin-like Growth Factor (IGF) transport and uptake by Insulin-like Growth Factor Binding Proteins (IGFBPs); Surfactant metabolism; Neutrophil degranulation	9	0	1.991	0.564761	80.18	148.9	51.1	18.96	72.94	7.61981e+07	1.03266e+08	1.11254e+08	5.04568e+07	6.33586e+06	3.54823e+07	High	High	High	High	Peak Found	High	1
FALSE	High	Master Protein	P0DOX5	immunoglobulin gamma-1 heavy chain [OS=Homo sapiens]	0	113.134	43	14	246	7	449	49.3	8.72	282.42	14	response to stimulus	extracellular;membrane		Pf07654, Pf07686, Pf08205								0	8	2.315	0.39282	85.87	150.7	49.3	4.47	45.16	9.98452e+08	1.08616e+09	1.01701e+09	6.75606e+08	3.32989e+08	3.23725e+08	High	High	High	High	High	High	1
FALSE	High	Master Protein	P19012	Keratin, type I cytoskeletal 15 [OS=Homo sapiens]	0	113.027	62	24	226	15	456	49.2	4.77	233.52	24	cell death;cell organization and biogenesis	cytosol;nucleus	protein binding;structural molecule activity	Pf00038	3866	ENSG00000171346.15	KRT15	17			Formation of the cornified envelope	3	2	0.479	0.439171	115.02	103.9	96.1	34.66	71.47	1.49037e+08	7.18526e+07	1.35099e+08	2.10553e+08	3.43656e+07	1.24898e+08	High	High	High	High	High	High	1	Met-loss+Acetyl [N-Term]
FALSE	High	Master Protein	P04075	fructose-bisphosphate aldolase A [OS=Homo sapiens]	0	112.371	67	17	155	14	364	39.4	8.09	160.55	17	cell organization and biogenesis;cellular homeostasis;metabolic process;regulation of biological process;transport	cytoplasm;cytoskeleton;cytosol;extracellular;membrane;nucleus;organelle lumen	catalytic activity;protein binding;RNA binding	Pf00274	226	ENSG00000149925.17	ALDOA	16	Glycolysis / Gluconeogenesis; Carbon metabolism; Biosynthesis of amino acids; Fructose and mannose metabolism; Metabolic pathways; Pentose phosphate pathway; HIF-1 signaling pathway	Glycolysis and Gluconeogenesis; Sudden Infant Death Syndrome (SIDS) Susceptibility Pathways	Platelet degranulation ; Gluconeogenesis; Glycolysis; Neutrophil degranulation	21	2	1.457	0.866755	142.71	102.8	97.2	44.2	22.58	3.91604e+08	1.95884e+08	1.9042e+08	1.85072e+08	1.37819e+08	2.1904e+08	High	High	High	High	High	High	1	Met-loss [N-Term]
FALSE	High	Master Protein	Q12906-1	Interleukin enhancer-binding factor 3 [OS=Homo sapiens]	0	112.006	36	23	110	19	894	95.3	8.76	89.69	23	defense response;metabolic process;regulation of biological process;response to stimulus	cytoplasm;extracellular;membrane;mitochondrion;nucleus	DNA binding;protein binding;RNA binding	Pf00035, Pf07528, Pf14709	3609	ENSG00000129351.17	ILF3	19				0	5	1.132	0.993187	77.7	104.1	95.9	12.5	53.55	1.22343e+08	9.59262e+07	1.04695e+08	1.28974e+08	3.67092e+07	9.64693e+07	High	High	High	High	High	High	1
FALSE	High	Master Protein	P08575-1	Receptor-type tyrosine-protein phosphatase C [OS=Homo sapiens]	0	111.303	23	28	107	28	1304	147.2	6.15	84.82	28	cell differentiation;cell proliferation;cellular homeostasis;defense response;metabolic process;regulation of biological process;response to stimulus;transport	cell surface;membrane	catalytic activity;protein binding;receptor activity;signal transducer activity	Pf00041, Pf00102, Pf05109, Pf12453, Pf12567	5788		PTPRC	1	Fc gamma R-mediated phagocytosis; Primary immunodeficiency; T cell receptor signaling pathway; Cell adhesion molecules (CAMs)	B Cell Receptor Signaling Pathway; T-Cell antigen Receptor (TCR) pathway during Staphylococcus aureus infection; EPO Receptor Signaling; Interferon type I signaling pathways	Other semaphorin interactions; Neutrophil degranulation; Phosphorylation of CD3 and TCR zeta chains	18	0	0.653	0.778318	69.19	91.3	108.7	51.53	71.74	2.76224e+07	5.11616e+07	8.29979e+07	9.48928e+07	1.40266e+07	6.08692e+07	High	High	High	High	Peak Found	High	1
FALSE	High	Master Protein	P04083	annexin A1 [OS=Homo sapiens]	0	110.926	61	20	208	20	346	38.7	7.02	193.15	20	cell differentiation;cell organization and biogenesis;cellular component movement;defense response;metabolic process;regulation of biological process;response to stimulus;transport	cell surface;cytoplasm;cytoskeleton;cytosol;endosome;extracellular;membrane;nucleus;vacuole	catalytic activity;DNA binding;enzyme regulator activity;metal ion binding;protein binding;RNA binding;structural molecule activity	Pf00191	301	ENSG00000135046.13	ANXA1	9		Integrated Breast Cancer Pathway; Spinal Cord Injury; VEGFA-VEGFR2 Signaling Pathway; Prostaglandin Synthesis and Regulation	Gastrin-CREB signalling pathway via PKC and MAPK; G alpha (i) signalling events; Smooth Muscle Contraction; Interleukin-4 and 13 signaling; Formyl peptide receptors bind formyl peptides and many other ligands	20	0	1.195	0.97439	115.45	85.3	114.7	77.2	60.09	9.01838e+08	3.24524e+08	2.11947e+08	2.11632e+08	7.79241e+08	4.3623e+08	High	High	High	High	High	High	1	Met-loss+Acetyl [N-Term]
FALSE	High	Master Protein	Q9HC84	Mucin-5B [OS=Homo sapiens]	0	109.668	8	28	75	25	5762	596	6.64	41.75	28	metabolic process;regulation of biological process;response to stimulus	extracellular;membrane;organelle lumen	protein binding	Pf00007, Pf00093, Pf00094, Pf01826, Pf08742, Pf13330	727897	ENSG00000117983.17	MUC5B	11	Salivary secretion	Lung fibrosis	Defective GALNT3 causes familial hyperphosphatemic tumoral calcinosis (HFTC); Dectin-2 family; Defective GALNT12 causes colorectal cancer 1 (CRCS1); Termination of O-glycan biosynthesis; Defective C1GALT1C1 causes Tn polyagglutination syndrome (TNPS)	17	0	0.771	0.90861	99.27	31.7	168.3	140.14	67.84	8.77237e+06	3.50716e+06	8.35011e+07	9.90811e+06	4.66139e+07	6.21996e+07	Peak Found	Peak Found	High	Peak Found	Peak Found	High	1
FALSE	High	Master Protein	P60842	Eukaryotic initiation factor 4A-I [OS=Homo sapiens]	0	109.57	49	17	117	8	406	46.1	5.48	84.87	17	metabolic process;regulation of biological process	cytoplasm;cytosol;membrane;nucleus	catalytic activity;DNA binding;nucleotide binding;protein binding;RNA binding	Pf00270, Pf00271, Pf04851	1973	ENSG00000161960.14	EIF4A1	17	RNA transport	Translation Factors; Interferon type I signaling pathways	ISG15 antiviral mechanism; L13a-mediated translational silencing of Ceruloplasmin expression; Translation initiation complex formation; GTP hydrolysis and joining of the 60S ribosomal subunit; Deadenylation of mRNA; Ribosomal scanning and start codon recognition	20	11	2.255	0.414236	92.67	148.8	51.2	9.54	54.86	1.8427e+08	1.89168e+08	1.57755e+08	6.34157e+07	3.70024e+07	1.14231e+08	High	High	High	High	Peak Found	High	1
FALSE	High	Master Protein	Q99798	Aconitate hydratase, mitochondrial [OS=Homo sapiens]	0	109.377	41	26	114	26	780	85.4	7.61	106.4	26	metabolic process;response to stimulus	mitochondrion;organelle lumen	catalytic activity;metal ion binding	Pf00330, Pf00694	50	ENSG00000100412.15	ACO2	22	Metabolic pathways; Biosynthesis of amino acids; Citrate cycle (TCA cycle); Glyoxylate and dicarboxylate metabolism; 2-Oxocarboxylic acid metabolism; Carbon metabolism	Amino Acid metabolism; TCA Cycle	Mitochondrial protein import; Metabolism of proteins; Citric acid cycle (TCA cycle)	14	0	1.031	0.999796	75.02	110.3	89.7	22.17	21.14	1.17986e+08	7.73042e+07	1.16349e+08	9.45899e+07	8.58302e+07	1.26944e+08	High	High	High	High	High	High	1
FALSE	High	Master Protein	P50395-1	Rab GDP dissociation inhibitor beta [OS=Homo sapiens]	0	108.902	53	20	96	15	445	50.6	6.47	60.55	20	metabolic process;regulation of biological process;response to stimulus;transport	cytoplasm;cytosol;extracellular;membrane;organelle lumen	catalytic activity;enzyme regulator activity;protein binding;RNA binding	Pf00996	2665	ENSG00000057608.16	GDI2	10			Neutrophil degranulation; RAB GEFs exchange GTP for GDP on RABs; Rho GTPase cycle	10	7	1.542	0.823149	110.48	116	84	8.95	67.48	1.22025e+08	1.10072e+08	1.31745e+08	1.22533e+08	2.03487e+07	8.84233e+07	High	High	High	High	High	High	1
FALSE	High	Master Protein	P18206	Vinculin [OS=Homo sapiens]	0	106.237	31	26	97	26	1134	123.7	5.66	52.84	26	cell growth;cell organization and biogenesis;cellular component movement;regulation of biological process;transport	cytoplasm;cytoskeleton;cytosol;extracellular;membrane;organelle lumen	protein binding;structural molecule activity	Pf01044	7414	ENSG00000035403.17	VCL	10	Leukocyte transendothelial migration; Focal adhesion; Bacterial invasion of epithelial cells; Adherens junction; Shigellosis; Regulation of actin cytoskeleton; Amoebiasis	Integrin-mediated Cell Adhesion; Primary Focal Segmental Glomerulosclerosis FSGS; Focal Adhesion; VEGFA-VEGFR2 Signaling Pathway; Regulation of Actin Cytoskeleton	Signaling by BRAF and RAF fusions; MAP2K and MAPK activation; Smooth Muscle Contraction; Signaling by RAS mutants; Signaling by high-kinase activity BRAF mutants; Signaling by moderate kinase activity BRAF mutants; Platelet degranulation ; Paradoxical activation of RAF signaling by kinase inactive BRAF; Neutrophil degranulation; Interleukin-20 family signaling	37	0	0.861	0.952251	73.76	104.3	95.7	12.64	43.92	3.91264e+07	4.93137e+07	4.89971e+07	4.49568e+07	3.44042e+07	7.87112e+07	High	High	High	High	High	High	1
FALSE	High	Master Protein	P04844-1	Dolichyl-diphosphooligosaccharide--protein glycosyltransferase subunit 2 [OS=Homo sapiens]	0	105.595	42	16	96	16	631	69.2	5.69	88.67	16	metabolic process;response to stimulus	endoplasmic reticulum;membrane	catalytic activity;protein binding	Pf05817	6185	ENSG00000118705.16	RPN2	20	Metabolic pathways; N-Glycan biosynthesis; Protein processing in endoplasmic reticulum	Proteasome Degradation	Asparagine N-linked glycosylation; SRP-dependent cotranslational protein targeting to membrane	9	0	1.609	0.784886	81.38	140.5	59.5	21.73	69.95	9.07531e+07	1.24569e+08	8.41344e+07	4.91901e+07	6.82233e+06	3.84572e+07	High	High	High	High	High	High	1
FALSE	High	Master Protein	P14866	Heterogeneous nuclear ribonucleoprotein L [OS=Homo sapiens]	0	105.236	44	16	99	16	589	64.1	8.22	67.36	16	metabolic process;regulation of biological process	cytoplasm;membrane;nucleus	DNA binding;protein binding;RNA binding	Pf00076, Pf13893, Pf14259	3191	ENSG00000282947.1; ENSG00000104824.16	HNRNPL	19; CHR_HG26_PATCH		mRNA Processing	mRNA Splicing - Major Pathway	5	0	1.109	0.999796	102.27	101.1	98.9	26.75	38.64	1.00034e+08	6.46214e+07	6.46271e+07	7.23196e+07	3.13765e+07	6.31933e+07	High	High	High	High	High	High	1
FALSE	High	Master Protein	P61978	Heterogeneous nuclear ribonucleoprotein K [OS=Homo sapiens]	0	104.905	44	17	259	17	463	50.9	5.54	241.44	17	metabolic process;regulation of biological process;response to stimulus	cytoplasm;membrane;nucleus;spliceosomal complex	DNA binding;protein binding;RNA binding	Pf00013, Pf08067, Pf13014, Pf13083	3190	ENSG00000165119.20	HNRNPK	9	Spliceosome; Viral carcinogenesis; Herpes simplex infection; MicroRNAs in cancer	mRNA Processing	mRNA Splicing - Major Pathway; SUMOylation of RNA binding proteins	14	0	0.813	0.908712	117.29	100.6	99.4	17.15	12.69	3.09489e+08	2.20178e+08	2.89234e+08	3.02577e+08	2.35617e+08	2.85948e+08	High	High	High	High	High	High	1
FALSE	High	Master Protein	Q04695	Keratin, type I cytoskeletal 17 [OS=Homo sapiens]	0	104.176	53	23	194	12	432	48.1	5.02	224.6	23	cell death;cell organization and biogenesis;regulation of biological process;response to stimulus	cytoplasm;cytoskeleton;cytosol	protein binding;receptor activity;signal transducer activity;structural molecule activity	Pf00038, Pf07888	3872	ENSG00000128422.15	KRT17	17			Formation of the cornified envelope	3	0	2.852	0.191269	122.75	140.1	59.9	41.37	56.07	1.12647e+08	2.51379e+08	1.53226e+08	6.55533e+07	2.89653e+07	1.02672e+08	High	High	High	High	High	High	1
FALSE	High	Master Protein	P17844	probable ATP-dependent RNA helicase DDX5 [OS=Homo sapiens]	0	103.629	43	23	155	15	614	69.1	8.92	91.09	23	cell differentiation;cell growth;cell organization and biogenesis;metabolic process;regulation of biological process;response to stimulus	cytoplasm;membrane;nucleus;spliceosomal complex	catalytic activity;nucleotide binding;protein binding;RNA binding	Pf00270, Pf00271, Pf08061	1655	ENSG00000108654.13	DDX5	17	Proteoglycans in cancer; Transcriptional misregulation in cancer; Spliceosome		mRNA Splicing - Major Pathway	7	0	2.649	0.252922	100.42	132.5	67.5	13.36	66.28	8.949e+07	1.02618e+08	7.85405e+07	4.55706e+07	8.51116e+06	5.17245e+07	High	High	High	High	High	High	1
FALSE	High	Master Protein	P13646	Keratin, type I cytoskeletal 13 [OS=Homo sapiens]	0	102.808	51	21	212	11	458	49.6	4.96	214.89	21	cell death;cell organization and biogenesis;response to stimulus	cytoskeleton;cytosol;nucleus	protein binding;structural molecule activity	Pf00038	3860	ENSG00000171401.14	KRT13	17			Formation of the cornified envelope	3	1	2.24	0.424861	79.54	141.6	58.4	2.39	100.26	7.48718e+07	7.13703e+07	7.32127e+07	6.57488e+07	1.04345e+06	3.01762e+07	High	High	High	High	High	High	1
FALSE	High	Master Protein	Q03252	Lamin-B2 [OS=Homo sapiens]	0	102.614	42	24	101	21	620	69.9	5.59	129.7	24		membrane;nucleus	catalytic activity;motor activity;protein binding;structural molecule activity	Pf00038, Pf00932, Pf01576, Pf12128	84823	ENSG00000176619.12	LMNB2	19	Apoptosis	Gastric cancer network 2; Fas Ligand (FasL) pathway and Stress induction of Heat Shock Proteins (HSP) regulation		3	0	0.862	0.954089	88.4	69.8	130.2	30.19	64.57	5.89849e+07	7.05322e+07	1.04265e+08	1.4147e+08	2.55459e+07	1.31611e+08	High	High	High	High	High	High	1
FALSE	High	Master Protein	P12956	X-ray repair cross-complementing protein 6 [OS=Homo sapiens]	0	102.557	43	25	144	25	609	69.8	6.64	95.54	25	cell organization and biogenesis;defense response;metabolic process;regulation of biological process;response to stimulus;transport	chromosome;cytoplasm;cytosol;extracellular;membrane;nucleus;organelle lumen	catalytic activity;DNA binding;nucleotide binding;protein binding;RNA binding	Pf02037, Pf02735, Pf03730, Pf03731	2547	ENSG00000196419.12	XRCC6	22	Non-homologous end-joining	Non-homologous end joining	2-LTR circle formation; Neutrophil degranulation; IRF3-mediated induction of type I IFN; Nonhomologous End-Joining (NHEJ)	18	0	1.662	0.761521	105.96	117	83	9.32	10.6	1.5675e+08	1.48008e+08	1.77196e+08	1.19402e+08	9.65697e+07	1.11166e+08	High	High	High	High	High	High	1
FALSE	High	Master Protein	P14317	Hematopoietic lineage cell-specific protein [OS=Homo sapiens]	0	102.121	37	14	120	14	486	54	4.81	144.58	14	cell differentiation;cell organization and biogenesis;regulation of biological process;response to stimulus	cytoplasm;cytosol;membrane;mitochondrion;nucleus	protein binding	Pf00018, Pf02218, Pf07653, Pf14604	3059	ENSG00000180353.10	HCLS1	3	Tight junction; Pathogenic Escherichia coli infection; Proteoglycans in cancer; Bacterial invasion of epithelial cells; Shigellosis	Pathogenic Escherichia coli infection; B Cell Receptor Signaling Pathway; TYROBP Causal Network		8	0	0.408	0.271183	85.4	72.3	127.7	45.64	44.96	1.66866e+07	4.04918e+07	4.65254e+07	86606292	3.15843e+07	7.15163e+07	High	High	High	High	High	High	1
FALSE	High	Master Protein	Q93084	Sarcoplasmic/endoplasmic reticulum calcium atpase 3 [OS=Homo sapiens]	0	101.767	28	22	90	16	1043	113.9	5.57	72.77	22	transport	endoplasmic reticulum;membrane;nucleus	catalytic activity;metal ion binding;nucleotide binding;transporter activity	Pf00122, Pf00689, Pf00690, Pf00702, Pf08282, Pf12710, Pf13246	489	ENSG00000074370.17	ATP2A3	17	cGMP-PKG signaling pathway; Alzheimer's disease; Calcium signaling pathway; Pancreatic secretion	Alzheimers Disease; Myometrial Relaxation and Contraction Pathways; Calcium Regulation in the Cardiac Cell	Ion homeostasis; Pre-NOTCH Processing in Golgi; Ion transport by P-type ATPases; Reduction of cytosolic Ca++ levels	21	0	0.667	0.807509	77.42	68.8	131.2	27.99	84.71	1.26646e+07	1.34268e+07	2.05539e+07	2.98906e+07	574591	2.56189e+07	High	High	High	High	Peak Found	High	1	Acetyl [N-Term]
FALSE	High	Master Protein	P42704	Leucine-rich PPR motif-containing protein, mitochondrial [OS=Homo sapiens]	0	101.611	25	29	79	29	1394	157.8	6.13	41.86	29	cellular component movement;metabolic process;regulation of biological process;transport	chromosome;cytoplasm;cytoskeleton;membrane;mitochondrion;nucleus	catalytic activity;DNA binding;protein binding;RNA binding	Pf12854, Pf13041, Pf13812	10128	ENSG00000138095.18	LRPPRC	2			TP53 Regulates Metabolic Genes; Respiratory electron transport	9	0	1.152	0.982964	121.36	133.8	66.2	43.53	15.38	1.12874e+08	7.94592e+07	4.42306e+07	3.93532e+07	3.46618e+07	4.69482e+07	High	High	High	High	High	High	1
FALSE	High	Master Protein	Q15393-1	Splicing factor 3B subunit 3 [OS=Homo sapiens]	0	100.994	24	22	88	22	1217	135.5	5.26	62.58	22	cell organization and biogenesis;metabolic process;regulation of biological process	nucleus;spliceosomal complex	protein binding;RNA binding	Pf03178, Pf10433	23450	ENSG00000189091.12	SF3B3	16	Spliceosome	mRNA Processing	mRNA Splicing - Major Pathway; mRNA Splicing - Minor Pathway	7	0	0.889	0.97439	85.59	107.1	92.9	40.71	74.83	1.16964e+08	8.54165e+07	4.8839e+07	7.41296e+07	1.51623e+07	1.18445e+08	High	High	High	High	Peak Found	High	1
FALSE	High	Master Protein	P63244	Receptor of activated protein C kinase 1 [OS=Homo sapiens]	0	100.534	78	19	147	19	317	35.1	7.69	133.5	19	cell death;cellular homeostasis;development;metabolic process;regulation of biological process;response to stimulus	cytoplasm;cytosol;membrane;mitochondrion;nucleus;ribosome	enzyme regulator activity;protein binding;RNA binding;structural molecule activity	Pf00400	10399	ENSG00000204628.11	GNB2L1; RACK1	5	Measles	Androgen receptor signaling pathway; Brain-Derived Neurotrophic Factor (BDNF) signaling pathway; VEGFA-VEGFR2 Signaling Pathway; Interferon type I signaling pathways	Regulation of TNFR1 signaling; TNFR1-mediated ceramide production; TNFR1-induced NFkappaB signaling pathway	11	0	1.43	0.875474	93.7	128.1	71.9	11.59	46.93	2.1376e+08	1.97286e+08	1.69403e+08	1.10704e+08	8.93679e+07	2.0943e+08	High	High	High	High	High	High	1	Met-loss+Acetyl [N-Term]
FALSE	High	Master Protein	P28838	cytosol aminopeptidase [OS=Homo sapiens]	0	100.53	47	18	87	18	519	56.1	7.93	83.74	18	metabolic process	cytoplasm;cytosol;mitochondrion;nucleus	catalytic activity;metal ion binding	Pf00883, Pf02789	51056	ENSG00000002549.12	LAP3	4	Glutathione metabolism; Metabolic pathways; Arginine and proline metabolism			3	0	1.065	0.999796	84.17	118.2	81.8	8.28	86.99	1.15435e+08	1.36275e+08	1.27646e+08	1.23631e+08	2.63924e+06	8.8291e+07	High	High	High	High	High	High	1
FALSE	High	Master Protein	Q16555-1	Dihydropyrimidinase-related protein 2 [OS=Homo sapiens]	0	100.421	50	20	88	17	572	62.3	6.38	44.31	20	cell differentiation;cell organization and biogenesis;cellular component movement;development;metabolic process;regulation of biological process;response to stimulus;transport	cytoplasm;cytoskeleton;cytosol;membrane	catalytic activity;protein binding	Pf01979, Pf07969, Pf13147, Pf13594	1808	ENSG00000092964.17	DPYSL2	8	Axon guidance	Regulation of Microtubule Cytoskeleton; Brain-Derived Neurotrophic Factor (BDNF) signaling pathway	Recycling pathway of L1; CRMPs in Sema3A signaling	9	4	1.166	0.97881	89.31	122.9	77.1	21.78	19.74	5.10993e+07	6.90806e+07	7.98439e+07	4.3352e+07	3.35289e+07	5.01564e+07	High	High	High	High	High	High	1
FALSE	High	Master Protein	P31943	Heterogeneous nuclear ribonucleoprotein H [OS=Homo sapiens]	0	100.261	42	13	118	7	449	49.2	6.3	98.29	13	metabolic process;regulation of biological process;response to stimulus	cytosol;membrane;nucleus;spliceosomal complex	protein binding;RNA binding	Pf00076, Pf08080, Pf14259	3187	ENSG00000169045.17; ENSG00000284254.1	HNRNPH1	5; CHR_HG30_PATCH		Mecp2 and Associated Rett Syndrome; mRNA Processing	mRNA Splicing - Major Pathway; FGFR2 alternative splicing	11	5	1.54	0.825255	97.1	125.7	74.3	7.84	78.5	9.51534e+07	8.14487e+07	8.70531e+07	8.64891e+07	9.46901e+06	5.14118e+07	High	High	High	High	High	High	1	Met-loss+Acetyl [N-Term]; Acetyl [N-Term]
FALSE	High	Master Protein	Q9Y3Z3	deoxynucleoside triphosphate triphosphohydrolase SAMHD1 [OS=Homo sapiens]	0	99.655	47	24	119	24	626	72.2	7.14	83.76	24	cell organization and biogenesis;defense response;metabolic process;regulation of biological process;response to stimulus	membrane;nucleus	catalytic activity;metal ion binding;nucleotide binding;protein binding;RNA binding	Pf00536, Pf01966, Pf07647	25939	ENSG00000101347.8	SAMHD1	20			Nucleobase catabolism; Interferon alpha/beta signaling	7	0	0.675	0.807509	101.97	101.6	98.4	31.99	48.98	7.57157e+07	1.08735e+08	1.4617e+08	1.05367e+08	7.74398e+07	1.95676e+08	High	High	High	High	High	High	1
FALSE	High	Master Protein	P02751	fibronectin [OS=Homo sapiens]	0	99.569	17	25	54	25	2386	262.5	5.71	34.2	25	cell differentiation;cell organization and biogenesis;cellular component movement;defense response;metabolic process;regulation of biological process;response to stimulus;transport	extracellular;membrane;organelle lumen	enzyme regulator activity;protein binding	Pf00039, Pf00040, Pf00041	2335	ENSG00000115414.18	FN1	2	Bacterial invasion of epithelial cells; AGE-RAGE signaling pathway in diabetic complications; Small cell lung cancer; Focal adhesion; ECM-receptor interaction; Proteoglycans in cancer; PI3K-Akt signaling pathway; Amoebiasis; Regulation of actin cytoskeleton; Pathways in cancer	miRNA targets in ECM and membrane receptors; Focal Adhesion; Overview of nanoparticle effects; Rac1/Pak1/p38/MMP-2 pathway; TGF-beta Signaling Pathway; Simplified Interaction Map Between LOXL4 and Oxidative Stress Pathway; Association Between Physico-Chemical Features and Toxicity Associated Pathways; TGF-B Signaling in Thyroid Cells for Epithelial-Mesenchymal Transition; Focal Adhesion-PI3K-Akt-…	Post-translational protein phosphorylation; Integrin cell surface interactions; Regulation of Insulin-like Growth Factor (IGF) transport and uptake by Insulin-like Growth Factor Binding Proteins (IGFBPs); Signaling by BRAF and RAF fusions; MET activates PTK2 signaling; MAP2K and MAPK activation; Molecules associated with elastic fibres; GRB2:SOS provides linkage to MAPK signaling for Integrins ; …	68	0	1.445	0.871135	81.38	82.9	117.1	49.54	72.49	5.53384e+07	6.27623e+07	2.00577e+07	4.47031e+07	1.88412e+08	7.81194e+07	High	High	High	High	Peak Found	High	1
FALSE	High	Master Protein	Q00341-1	Vigilin [OS=Homo sapiens]	0	98.88	26	25	92	25	1268	141.4	6.87	64.91	25	metabolic process;transport	cytoplasm;cytosol;membrane;nucleus	protein binding;RNA binding	Pf00013, Pf13014, Pf14611	3069		HDLBP	2			HDL clearance	4	0	1.422	0.87625	72.31	134.3	65.7	17.45	53.62	5.30208e+07	7.52356e+07	6.29879e+07	3.72687e+07	1.03978e+07	3.0786e+07	High	High	High	High	Peak Found	High	1	Met-loss+Acetyl [N-Term]
FALSE	High	Master Protein	P08729	Keratin, type II cytoskeletal 7 [OS=Homo sapiens]	0	98.86	56	26	131	18	469	51.4	5.48	118.82	26	cell death	cytoplasm;cytosol;nucleus	protein binding;structural molecule activity	Pf00038, Pf12128	3855	ENSG00000135480.15	KRT7	12			Formation of the cornified envelope	3	4	0.422	0.307955	135.3	26	174	109.9	88.83	1.57815e+07	1.61577e+07	9.91328e+07	38405651	1.08088e+08	2.87492e+08	Peak Found	Peak Found	High	Peak Found	High	High	1	Met-loss+Acetyl [N-Term]
FALSE	High	Master Protein	P20591	Interferon-induced GTP-binding protein Mx1 [OS=Homo sapiens]	0	98.777	43	19	84	16	662	75.5	5.83	85.03	19	cell death;cell organization and biogenesis;defense response;regulation of biological process;response to stimulus	cytoplasm;cytosol;endoplasmic reticulum;membrane;nucleus	catalytic activity;nucleotide binding;protein binding	Pf00350, Pf01031, Pf02212	4599	ENSG00000157601.13	MX1	21	Measles; Influenza A		Interferon alpha/beta signaling; ISG15 antiviral mechanism	8	3	2.192	0.449149	83.43	173.9	26.1	41.64	103.3	3.99405e+07	9.87714e+07	9.00587e+07	5.51737e+07	7.10612e+06	1.35161e+07	High	High	High	High	Peak Found	High	1
FALSE	High	Master Protein	P49411	elongation factor Tu, mitochondrial [OS=Homo sapiens]	0	98.75	53	19	141	19	452	49.5	7.61	114.43	19	metabolic process;response to stimulus	membrane;mitochondrion	catalytic activity;nucleotide binding;protein binding;RNA binding	Pf00009, Pf03143, Pf03144	7284		TUFM	16			Mitochondrial translation elongation	4	0	0.887	0.97439	123.94	73.6	126.4	6.89	53.85	1.66586e+08	1.57289e+08	1.45097e+08	3.0768e+08	8.53314e+07	2.7034e+08	High	High	High	High	High	High	1
FALSE	High	Master Protein	P22314	Ubiquitin-like modifier-activating enzyme 1 [OS=Homo sapiens]	0	98.51	27	21	117	21	1058	117.8	5.76	108.55	21	metabolic process;response to stimulus	cytoplasm;cytosol;membrane;mitochondrion;nucleus	catalytic activity;nucleotide binding;protein binding;RNA binding	Pf00899, Pf02134, Pf09358, Pf10585	7317	ENSG00000130985.16	UBA1	X	Parkinson's disease; Ubiquitin mediated proteolysis	Proteasome Degradation; Parkin-Ubiquitin Proteasomal System pathway; Parkinsons Disease Pathway	Synthesis of active ubiquitin: roles of E1 and E2 enzymes; Antigen processing: Ubiquitination & Proteasome degradation	13	0	1.392	0.887678	80.32	121.5	78.5	15.5	35.53	8.44124e+07	1.15067e+08	9.78546e+07	6.32022e+07	3.43925e+07	7.34642e+07	High	High	High	High	High	High	1
FALSE	High	Master Protein	P30101	Protein disulfide-isomerase A3 [OS=Homo sapiens]	0	97.72	46	20	190	20	505	56.7	6.35	124.68	20	cellular homeostasis;metabolic process;regulation of biological process;response to stimulus;transport	cell surface;endoplasmic reticulum;membrane;nucleus;organelle lumen	catalytic activity;protein binding;RNA binding	Pf00085, Pf13098, Pf13848, Pf13899, Pf13905	2923	ENSG00000167004.12	PDIA3	15	Antigen processing and presentation; Protein processing in endoplasmic reticulum		ER-Phagosome pathway; Calnexin/calreticulin cycle; Antigen Presentation: Folding, assembly and peptide loading of class I MHC	13	0	1.295	0.911785	93.36	112.1	87.9	8.22	69.58	2.2772e+08	2.38831e+08	2.02989e+08	2.68058e+08	4.27239e+07	1.78387e+08	High	High	High	High	High	High	1
FALSE	High	Master Protein	Q8WUM4	Programmed cell death 6-interacting protein [OS=Homo sapiens]	0	97.659	35	25	71	25	868	96	6.52	35.45	25	cell death;cell division;cell organization and biogenesis;regulation of biological process;transport	cytoplasm;cytoskeleton;cytosol;extracellular;membrane	protein binding	Pf03097, Pf08391, Pf13949	10015	ENSG00000170248.13	PDCD6IP	3	Endocytosis		Budding and maturation of HIV virion; Uptake and function of anthrax toxins	9	0	0.753	0.881228	72.69	75.6	124.4	5.45	16.35	3.06286e+07	2.93863e+07	2.74756e+07	4.83537e+07	3.8516e+07	5.36007e+07	High	High	High	High	Peak Found	High	1	Met-loss+Acetyl [N-Term]
FALSE	High	Master Protein	P62258-1	14-3-3 protein epsilon [OS=Homo sapiens]	0	97.605	67	15	139	13	255	29.2	4.74	110.34	15	cell organization and biogenesis;cellular component movement;cellular homeostasis;metabolic process;regulation of biological process;response to stimulus;transport	cytoplasm;cytosol;membrane;mitochondrion;nucleus	protein binding;RNA binding	Pf00244	7531	ENSG00000108953.16; ENSG00000274474.3	YWHAE	17; CHR_HSCHR17_2_CTG2	Epstein-Barr virus infection; PI3K-Akt signaling pathway; Hippo signaling pathway; Viral carcinogenesis; Cell cycle; Neurotrophin signaling pathway; Oocyte meiosis	Cell Cycle; Myometrial Relaxation and Contraction Pathways; VEGFA-VEGFR2 Signaling Pathway; Calcium Regulation in the Cardiac Cell; Sudden Infant Death Syndrome (SIDS) Susceptibility Pathways	Regulation of PLK1 Activity at G2/M Transition; Recruitment of NuMA to mitotic centrosomes; Loss of Nlp from mitotic centrosomes; NADE modulates death signalling; Translocation of GLUT4 to the plasma membrane; Deregulated CDK5 triggers multiple neurodegenerative pathways in Alzheimer's disease models; Chk1/Chk2(Cds1) mediated inactivation of Cyclin B:Cdk1 complex; Signaling by Hippo; AURKA Activa…	65	3	1.104	0.999796	133.83	126.4	73.6	40.77	56.26	1.77707e+08	1.16132e+08	7.76159e+07	9.9161e+07	2.67594e+07	6.7637e+07	High	High	High	High	High	High	1	Acetyl [N-Term]
FALSE	High	Master Protein	P28331-1	NADH-ubiquinone oxidoreductase 75 kDa subunit, mitochondrial [OS=Homo sapiens]	0	96.612	41	22	81	22	727	79.4	6.23	29.51	22	cell organization and biogenesis;metabolic process;transport	membrane;mitochondrion;organelle lumen	catalytic activity;metal ion binding;protein binding	Pf00111, Pf00384, Pf09326, Pf10588, Pf13510	4719	ENSG00000283447.1; ENSG00000023228.13	NDUFS1	2; CHR_HSCHR2_6_CTG7_2	Alzheimer's disease; Non-alcoholic fatty liver disease (NAFLD); Parkinson's disease; Oxidative phosphorylation; Huntington's disease; Metabolic pathways	Electron Transport Chain; Oxidative phosphorylation	Complex I biogenesis	13	0	0.54	0.578564	89.61	84.2	115.8	86.55	94.63	2.97572e+07	3.34263e+07	1.26141e+08	4.59432e+07	2.03013e+08	4.21005e+07	High	High	High	High	High	High	1
FALSE	High	Master Protein	P22626	heterogeneous nuclear ribonucleoproteins A2/B1 [OS=Homo sapiens]	0	95.811	49	15	211	14	353	37.4	8.95	155.78	15	metabolic process;regulation of biological process;response to stimulus;transport	cytoplasm;extracellular;membrane;nucleus;spliceosomal complex	DNA binding;protein binding;RNA binding	Pf00076, Pf13893, Pf14259	3181	ENSG00000122566.20	HNRNPA2B1	7		mRNA Processing	Gene and protein expression by JAK-STAT signaling after Interleukin-12 stimulation; Interleukin-12 family signaling; mRNA Splicing - Major Pathway	10	1	0.831	0.9241	120.51	117.9	82.1	22.44	32.06	7.21279e+08	4.59569e+08	6.67768e+08	5.62363e+08	2.85744e+08	4.65045e+08	High	High	High	High	High	High	1
FALSE	High	Master Protein	Q14697-1	Neutral alpha-glucosidase AB [OS=Homo sapiens]	0	95.8	27	21	91	21	944	106.8	6.14	66.73	21	metabolic process	endoplasmic reticulum;Golgi;membrane;organelle lumen	catalytic activity;RNA binding	Pf01055, Pf13802	23193	ENSG00000089597.16	GANAB	11	Metabolic pathways; Protein processing in endoplasmic reticulum; N-Glycan biosynthesis		Calnexin/calreticulin cycle	8	0	1.335	0.902236	93.33	149.5	50.5	34.09	25.34	1.11611e+08	9.32717e+07	5.40286e+07	3.14912e+07	2.45485e+07	4.08559e+07	High	High	High	High	High	High	1
FALSE	High	Master Protein	O75083	WD repeat-containing protein 1 [OS=Homo sapiens]	0	95.052	48	20	105	20	606	66.2	6.65	66.77	20	cell differentiation;cell organization and biogenesis;cellular component movement;metabolic process;regulation of biological process;transport	cytoplasm;cytoskeleton;cytosol;extracellular	protein binding	Pf00400, Pf04762, Pf08662, Pf14783	9948	ENSG00000071127.16	WDR1	4		Hypertrophy Model	Platelet degranulation	5	0	0.714	0.849949	110.94	104.3	95.7	6.9	46.38	8.92734e+07	9.56902e+07	8.33586e+07	104011878	3.65491e+07	8.1897e+07	High	High	High	High	High	High	1
FALSE	High	Master Protein	P07814	Bifunctional glutamate/proline--tRNA ligase [OS=Homo sapiens]	0	94.819	24	25	81	25	1512	170.5	7.33	38.27	25	cell organization and biogenesis;metabolic process;regulation of biological process;response to stimulus	cytoplasm;cytosol;membrane	catalytic activity;metal ion binding;nucleotide binding;protein binding;RNA binding	Pf00458, Pf00587, Pf00749, Pf01406, Pf03129, Pf03950, Pf09180, Pf14497	2058	ENSG00000136628.17	EPRS	1	Metabolic pathways; Porphyrin and chlorophyll metabolism; Aminoacyl-tRNA biosynthesis	Parkinsons Disease Pathway; Amino Acid metabolism	tRNA modification in the nucleus and cytosol; Cytosolic tRNA aminoacylation; SeMet incorporation into proteins	16	0	0.738	0.874027	96.31	101.4	98.6	21.6	19.68	5.1123e+07	3.95473e+07	3.35323e+07	3.84416e+07	5.25035e+07	3.74389e+07	High	High	High	High	Peak Found	High	1
FALSE	High	Master Protein	Q9Y4L1	Hypoxia up-regulated protein 1 [OS=Homo sapiens]	0	94.59	37	26	66	26	999	111.3	5.22	32.85	26	regulation of biological process;response to stimulus;transport	endoplasmic reticulum;extracellular;membrane;organelle lumen	nucleotide binding;protein binding	Pf00012	10525	ENSG00000280682.2; ENSG00000149428.18	HYOU1	11; CHR_HG2217_PATCH	Protein processing in endoplasmic reticulum		Scavenging by Class F Receptors; XBP1(S) activates chaperone genes	8	0	1.253	0.935699	88.91	123.2	76.8	8.36	46.54	4.90653e+07	5.38736e+07	4.56289e+07	3.17531e+07	1.13815e+07	3.05685e+07	High	High	High	High	Peak Found	High	1
FALSE	High	Master Protein	P38646	Stress-70 protein, mitochondrial [OS=Homo sapiens]	0	93.143	34	18	137	17	679	73.6	6.16	104.7	18	cell differentiation;cell organization and biogenesis;metabolic process;regulation of biological process;response to stimulus	cytoplasm;mitochondrion;nucleus;organelle lumen	nucleotide binding;protein binding;RNA binding	Pf00012, Pf06723	3313	ENSG00000113013.12	HSPA9	5	Tuberculosis; RNA degradation	Parkin-Ubiquitin Proteasomal System pathway	Gene and protein expression by JAK-STAT signaling after Interleukin-12 stimulation; Mitochondrial protein import; Regulation of HSF1-mediated heat shock response; Interleukin-12 family signaling; Cristae formation; Metabolism of proteins	17	0	1.232	0.952099	90.17	127.8	72.2	3.24	43.19	1.19595e+08	1.13905e+08	1.12552e+08	6.43935e+07	4.46175e+07	1.05065e+08	High	High	High	High	High	High	1
FALSE	High	Master Protein	Q16891-2	Isoform 2 of MICOS complex subunit MIC60 [OS=Homo sapiens]	0	92.662	38	20	83	2	747	82.6	6.57	58.34	20	cell organization and biogenesis;cellular homeostasis	membrane;mitochondrion	protein binding;RNA binding	Pf07227, Pf09731	10989	ENSG00000132305.20	IMMT	2				0	17	0.728	0.867175	90.71	99.5	100.5	14.89	27.31	5.79368e+07	4.55541e+07	4.48518e+07	4.59961e+07	3.53849e+07	6.12073e+07	High	Peak Found	High	High	Not Found	High	1
FALSE	High	Master Protein	O75533-1	splicing factor 3B subunit 1 [OS=Homo sapiens]	0	92.617	29	26	72	26	1304	145.7	7.09	40.03	26	cell organization and biogenesis;metabolic process;regulation of biological process;response to stimulus	nucleus;spliceosomal complex	DNA binding;protein binding;receptor activity;RNA binding;signal transducer activity	Pf02161, Pf08920, Pf12815, Pf13513	23451	ENSG00000115524.15	SF3B1	2	Spliceosome	mRNA Processing	B-WICH complex positively regulates rRNA expression; mRNA Splicing - Major Pathway; mRNA Splicing - Minor Pathway	11	0	0.548	0.593504	92.78	78.7	121.3	14.16	36.43	3.63771e+07	2.76501e+07	3.48829e+07	5.70048e+07	2.66239e+07	5.37728e+07	High	High	High	High	Peak Found	High	1
FALSE	High	Master Protein	P14923	Junction plakoglobin [OS=Homo sapiens]	0	92.567	42	22	57	18	745	81.7	6.14	17.89	22	cell death;cell organization and biogenesis;cellular component movement;regulation of biological process;response to stimulus;transport	cytoplasm;cytoskeleton;cytosol;extracellular;membrane;nucleus;organelle lumen	protein binding;signal transducer activity;structural molecule activity	Pf00514	3728	ENSG00000173801.16	JUP	17	Transcriptional misregulation in cancer; Arrhythmogenic right ventricular cardiomyopathy (ARVC); Acute myeloid leukemia; Pathways in cancer	Arrhythmogenic Right Ventricular Cardiomyopathy; Corticotropin-releasing hormone signaling pathway; Ectoderm Differentiation	Adherens junctions interactions; Neutrophil degranulation; Formation of the cornified envelope; VEGFR2 mediated vascular permeability	22	5	2.331	0.385524	122.61	164.3	35.7	32.05	84.11	6.58176e+07	3.54159e+07	4.4656e+07	9.70308e+06	5.4445e+06	2.83942e+07	High	High	High	High	Peak Found	High	1
FALSE	High	Master Protein	P29401	Transketolase [OS=Homo sapiens]	0	92.047	39	16	125	16	623	67.8	7.66	73.61	16	metabolic process;regulation of biological process	cytosol	catalytic activity;metal ion binding;protein binding	Pf00456, Pf00676, Pf02775, Pf02779, Pf02780, Pf09364	7086	ENSG00000163931.15	TKT	3	Metabolic pathways; Carbon metabolism; Biosynthesis of amino acids; Pentose phosphate pathway	Pentose Phosphate Pathway	Insulin effects increased synthesis of Xylulose-5-Phosphate; Pentose phosphate pathway (hexose monophosphate shunt)	10	0	0.834	0.926261	117.66	97.1	102.9	19.32	20.31	9.89194e+07	1.36939e+08	1.44728e+08	1.45115e+08	1.10129e+08	1.66743e+08	High	High	High	High	High	High	1
FALSE	High	Master Protein	P09960-1	leukotriene A-4 hydrolase [OS=Homo sapiens]	0	91.759	37	17	82	17	611	69.2	6.18	61.16	17	metabolic process;transport	cytoplasm;cytosol;extracellular;nucleus	catalytic activity;metal ion binding;protein binding;RNA binding	Pf01433, Pf09127, Pf13485	4048	ENSG00000111144.9	LTA4H	12	Metabolic pathways; Arachidonic acid metabolism	Eicosanoid Synthesis	Synthesis of Leukotrienes (LT) and Eoxins (EX); Neutrophil degranulation	11	0	0.873	0.966034	62.81	99.5	100.5	34.81	81.21	2.3751e+07	4.64328e+07	4.86951e+07	4.69041e+07	2.32055e+06	5.3057e+07	High	High	High	High	High	High	1	Met-loss [N-Term]
FALSE	High	Master Protein	Q9Y230	RuvB-like 2 [OS=Homo sapiens]	0	91.352	51	21	71	21	463	51.1	5.64	53.25	21	cell organization and biogenesis;metabolic process;regulation of biological process;response to stimulus	cytoplasm;cytosol;membrane;nucleus	catalytic activity;DNA binding;nucleotide binding;protein binding	Pf00004, Pf03796, Pf06068, Pf13481	10856	ENSG00000183207.13	RUVBL2	19			HATs acetylate histones; Telomere Extension By Telomerase	8	0	0.759	0.884085	113.46	117.7	82.3	25.34	91.37	6.16057e+07	4.14775e+07	3.99629e+07	2.89762e+07	9.13346e+06	7.76517e+07	High	High	High	High	High	High	1
FALSE	High	Master Protein	P43243	Matrin-3 [OS=Homo sapiens]	0	91.091	33	18	62	18	847	94.6	6.25	37.6	18	defense response;regulation of biological process;response to stimulus	membrane;nucleus	metal ion binding;protein binding;RNA binding;structural molecule activity	Pf00076, Pf13893, Pf14259	9782	ENSG00000015479.18; ENSG00000280987.4	MATR3	5				0	0	1.732	0.719529	107.87	126	74	14.96	45.35	5.37805e+07	4.79142e+07	6.42441e+07	4.10991e+07	1.49296e+07	3.15925e+07	High	High	High	High	High	High	1
FALSE	High	Master Protein	P27816-1	Microtubule-associated protein 4 [OS=Homo sapiens]	0	90.988	27	23	80	23	1152	120.9	5.43	45.25	23	cell division;cell organization and biogenesis;cellular component movement;regulation of biological process	cytoplasm;cytoskeleton	protein binding;RNA binding;structural molecule activity	Pf00418	4134	ENSG00000047849.21	MAP4	3				0	0	0.838	0.929281	71.77	95.6	104.4	39.77	77.29	2.02352e+07	4.8162e+07	3.89513e+07	4.25376e+07	3.80722e+06	5.02309e+07	High	High	High	High	High	High	1	Met-loss+Acetyl [N-Term]
FALSE	High	Master Protein	P09874	Poly [ADP-ribose] polymerase 1 [OS=Homo sapiens]	0	90.312	31	22	83	22	1014	113	8.88	60.99	22	cell death;cell differentiation;cell organization and biogenesis;metabolic process;regulation of biological process;response to stimulus	membrane;mitochondrion;nucleus	catalytic activity;DNA binding;metal ion binding;nucleotide binding;protein binding;RNA binding	Pf00533, Pf00644, Pf00645, Pf02877, Pf05406, Pf08063	142	ENSG00000143799.12	PARP1	1	NF-kappa B signaling pathway; Base excision repair; Apoptosis	Corticotropin-releasing hormone signaling pathway; Nanoparticle triggered regulated necrosis; Fas Ligand (FasL) pathway and Stress induction of Heat Shock Proteins (HSP) regulation; NAD metabolism, sirtuins and aging; NAD+ metabolism; NAD+ biosynthetic pathways	POLB-Dependent Long Patch Base Excision Repair; Dual Incision in GG-NER; Formation of Incision Complex in GG-NER; Downregulation of SMAD2/3:SMAD4 transcriptional activity; DNA Damage Recognition in GG-NER; HDR through MMEJ (alt-NHEJ); SUMOylation of DNA damage response and repair proteins	35	0	1.1	0.999796	79.41	113.4	86.6	19.63	80.13	1.19222e+08	7.99965e+07	1.00559e+08	1.09453e+08	7.89692e+06	7.67393e+07	High	High	High	High	High	High	1
FALSE	High	Master Protein	P19971	thymidine phosphorylase [OS=Homo sapiens]	0	90.31	49	15	92	15	482	49.9	5.53	79.45	15	cell differentiation;cell organization and biogenesis;cellular homeostasis;development;metabolic process;regulation of biological process;response to stimulus;transport	cytosol;membrane;mitochondrion;organelle lumen	catalytic activity;metal ion binding;protein binding	Pf00591, Pf02885, Pf07831	1890; 9997	ENSG00000025708.13	TYMP; SCO2	22	Pyrimidine metabolism; Metabolic pathways; Drug metabolism - other enzymes; Bladder cancer	Fluoropyrimidine Activity; Bladder Cancer	Pyrimidine salvage; Pyrimidine catabolism	12	0	0.829	0.922215	90.31	106.9	93.1	46.17	22.88	2.4319e+07	6.89893e+07	5.88255e+07	7.04887e+07	4.62434e+07	5.12008e+07	High	High	High	High	High	High	1	Met-loss+Acetyl [N-Term]
FALSE	High	Master Protein	P06748	Nucleophosmin [OS=Homo sapiens]	0	89.745	44	11	86	11	294	32.6	4.78	69.21	11	cell growth;cell organization and biogenesis;cellular homeostasis;metabolic process;regulation of biological process;response to stimulus;transport	cytoplasm;cytoskeleton;cytosol;membrane;nucleus	DNA binding;enzyme regulator activity;protein binding;RNA binding	Pf03066	4869	ENSG00000181163.13	NPM1	5			Nuclear import of Rev protein; TFAP2A acts as a transcriptional repressor during retinoic acid induced cell differentiation; TP53 regulates transcription of additional cell cycle genes whose exact role in the p53 pathway remain uncertain; Deposition of new CENPA-containing nucleosomes at the centromere	18	0	0.396	0.243662	133.42	115	85	32.24	47.39	1.47846e+08	7.6018e+07	1.1038e+08	1.64017e+08	8.16608e+07	7.27946e+07	High	High	High	High	High	High	1	Acetyl [N-Term]
FALSE	High	Master Protein	P53618	Coatomer subunit beta [OS=Homo sapiens]	0	89.181	31	21	63	21	953	107.1	6.05	41.75	21	transport	cytoplasm;cytosol;Golgi;membrane	protein binding;structural molecule activity	Pf01602, Pf07718, Pf14806	1315	ENSG00000129083.12	COPB1	11			COPI-dependent Golgi-to-ER retrograde traffic; Neutrophil degranulation; COPI-mediated anterograde transport	14	0	1.071	0.999796	60.32	116.6	83.4	21.41	36.57	3.15462e+07	4.18739e+07	4.88981e+07	3.39874e+07	1.55577e+07	2.99792e+07	High	High	High	High	Peak Found	High	1	Met-loss+Acetyl [N-Term]
FALSE	High	Master Protein	Q00839	Heterogeneous nuclear ribonucleoprotein U [OS=Homo sapiens]	0	89.18	27	18	156	18	825	90.5	6	140.26	18	cell differentiation;metabolic process;regulation of biological process;response to stimulus	cell surface;chromosome;cytoplasm;membrane;nucleus;spliceosomal complex	DNA binding;nucleotide binding;protein binding;RNA binding	Pf00622, Pf13671	3192	ENSG00000153187.18	HNRNPU	1	Spliceosome	mRNA Processing	mRNA Splicing - Major Pathway	6	0	1.369	0.891397	70.65	120.5	79.5	8.77	45.28	3.72163e+08	3.12764e+08	3.53253e+08	2.78695e+08	1.00703e+08	2.33014e+08	High	High	High	High	High	High	1
FALSE	High	Master Protein	P49748-3	Isoform 3 of Very long-chain specific acyl-CoA dehydrogenase, mitochondrial [OS=Homo sapiens]	0	89.144	37	19	81	19	678	72.9	8.75	69.67	19	cell differentiation;metabolic process;regulation of biological process;response to stimulus	cytosol;membrane;mitochondrion;nucleus;organelle lumen	catalytic activity;nucleotide binding	Pf00441, Pf02770, Pf02771, Pf08028	37	ENSG00000072778.19	ACADVL	17		Fatty Acid Beta Oxidation; Mitochondrial LC-Fatty Acid Beta-Oxidation		2	0	1.202	0.972487	128.44	118.2	81.8	4.02	18.59	6.95494e+07	6.42412e+07	6.77286e+07	3.70336e+07	4.68851e+07	5.40636e+07	High	High	High	High	High	High	1	Met-loss [N-Term]
FALSE	High	Master Protein	P13010	X-ray repair cross-complementing protein 5 [OS=Homo sapiens]	0	89.144	37	21	67	21	732	82.7	5.81	18.39	21	cell differentiation;cell organization and biogenesis;cell proliferation;defense response;metabolic process;regulation of biological process;response to stimulus;transport	chromosome;cytoplasm;cytosol;extracellular;membrane;nucleus;organelle lumen	catalytic activity;DNA binding;enzyme regulator activity;nucleotide binding;protein binding;RNA binding	Pf02735, Pf03730, Pf03731, Pf08785	7520	ENSG00000079246.15	XRCC5	2	Non-homologous end-joining	Non-homologous end joining	2-LTR circle formation; Neutrophil degranulation; IRF3-mediated induction of type I IFN; Nonhomologous End-Joining (NHEJ)	18	0	1.022	0.999796	83.59	123.4	76.6	16.62	58.68	7.6789e+07	5.48474e+07	6.88621e+07	5.15216e+07	1.19558e+07	4.27671e+07	High	High	High	High	Peak Found	High	1
FALSE	High	Master Protein	P07339	Cathepsin D [OS=Homo sapiens]	0	88.989	38	12	153	12	412	44.5	6.54	64.6	12	metabolic process;transport	extracellular;membrane;organelle lumen;vacuole	catalytic activity;protein binding	Pf00026, Pf07966, Pf14541, Pf14543	1509	ENSG00000117984.13	CTSD	11	Sphingolipid signaling pathway; Lysosome; Apoptosis; Tuberculosis	Prolactin Signaling Pathway	Collagen degradation; Metabolism of Angiotensinogen to Angiotensins; Neutrophil degranulation; MHC class II antigen presentation	16	0	1.128	0.995234	87.14	92.7	107.3	24.17	13.27	8.16801e+07	1.25802e+08	8.81838e+07	8.19037e+07	1.02133e+08	1.05647e+08	High	High	High	High	High	High	1
FALSE	High	Master Protein	P23246-1	splicing factor, proline- and glutamine-rich [OS=Homo sapiens]	0	88.407	34	17	111	16	707	76.1	9.44	73.67	17	cell organization and biogenesis;defense response;metabolic process;regulation of biological process;response to stimulus	chromosome;cytoplasm;nucleus	DNA binding;protein binding;RNA binding	Pf00076, Pf08075, Pf13893, Pf14259	6421	ENSG00000116560.10	SFPQ	1		mRNA Processing	PTK6 Regulates Proteins Involved in RNA Processing	5	1	0.286	0.056892	111.7	98.3	101.7	11.58	42.85	1.0847e+08	1.16674e+08	1.35622e+08	1.20713e+08	4.97258e+07	1.24559e+08	High	High	High	High	High	High	1
FALSE	High	Master Protein	P31939	bifunctional purine biosynthesis protein purH [OS=Homo sapiens]	0	88.202	49	21	71	21	592	64.6	6.71	41.51	21	metabolic process;response to stimulus	cytosol;membrane;mitochondrion	catalytic activity;protein binding	Pf01808, Pf02142	471	ENSG00000138363.14	ATIC	2	Purine metabolism; One carbon pool by folate; Metabolic pathways; Antifolate resistance	One Carbon Metabolism	Purine ribonucleoside monophosphate biosynthesis	9	0	1.039	0.999796	81.76	122.5	77.5	27.96	35.04	5.61702e+07	3.14835e+07	4.49657e+07	2.84546e+07	1.51623e+07	3.18267e+07	High	High	High	High	Peak Found	High	1	Met-loss [N-Term]
FALSE	High	Master Protein	P07237	Protein disulfide-isomerase [OS=Homo sapiens]	0	88.072	40	17	82	17	508	57.1	4.87	78.76	17	cell organization and biogenesis;cellular homeostasis;metabolic process;regulation of biological process;response to stimulus	endoplasmic reticulum;extracellular;membrane;organelle lumen	catalytic activity;metal ion binding;protein binding;RNA binding	Pf00085, Pf01216, Pf13098, Pf13848, Pf13899, Pf13905	5034	ENSG00000185624.14	P4HB	17	Protein processing in endoplasmic reticulum		Post-translational protein phosphorylation; Regulation of Insulin-like Growth Factor (IGF) transport and uptake by Insulin-like Growth Factor Binding Proteins (IGFBPs); VLDL assembly; Chylomicron assembly; Collagen biosynthesis and modifying enzymes; Interleukin-12 family signaling; Detoxification of Reactive Oxygen Species; Hedgehog ligand biogenesis	23	0	1.915	0.606885	111.75	151.5	48.5	35.83	88.01	1.73179e+08	1.76221e+08	8.48984e+07	1.07745e+08	7.61136e+06	5.53663e+07	High	High	High	High	Peak Found	High	1
FALSE	High	Master Protein	P50990	T-complex protein 1 subunit theta [OS=Homo sapiens]	0	88.007	49	22	97	22	548	59.6	5.6	72.9	22	cell organization and biogenesis;metabolic process;regulation of biological process;transport	cytoplasm;cytoskeleton;cytosol;extracellular;organelle lumen	catalytic activity;nucleotide binding;protein binding	Pf00118	10694	ENSG00000156261.12	CCT8	21			BBSome-mediated cargo-targeting to cilium; Prefoldin mediated transfer of substrate to CCT/TriC; Cooperation of PDCL (PhLP1) and TRiC/CCT in G-protein beta folding; Association of TriC/CCT with target proteins during biosynthesis; Neutrophil degranulation; Folding of actin by CCT/TriC; Formation of tubulin folding intermediates by CCT/TriC	16	0	0.901	0.974658	80.3	85.9	114.1	12.32	9.61	7.47003e+07	7.60175e+07	6.03922e+07	8.69337e+07	9.91874e+07	1.05266e+08	High	High	High	High	High	High	1	Met-loss+Acetyl [N-Term]
FALSE	High	Master Protein	P12270	Nucleoprotein TPR [OS=Homo sapiens]	0	86.999	13	23	53	23	2363	267.1	5.02	41.33	23	cell division;cell organization and biogenesis;metabolic process;regulation of biological process;response to stimulus;transport	chromosome;cytoplasm;cytoskeleton;membrane;nucleus	catalytic activity;motor activity;protein binding;RNA binding;structural molecule activity;transporter activity	Pf00038, Pf01496, Pf01576, Pf02463, Pf03961, Pf04111, Pf05911, Pf07888, Pf07926, Pf09726, Pf12128, Pf13166, Pf13514	7175	ENSG00000047410.13	TPR	1	Thyroid cancer; Pathways in cancer; RNA transport		Rev-mediated nuclear export of HIV RNA; ISG15 antiviral mechanism; NEP/NS2 Interacts with the Cellular Export Machinery; tRNA processing in the nucleus; Transcriptional regulation by small RNAs; Defective TPR may confer susceptibility towards thyroid papillary carcinoma (TPC); Nuclear Pore Complex (NPC) Disassembly; Regulation of Glucokinase by Glucokinase Regulatory Protein; Vpr-mediated nuclear…	69	0	0.716	0.852347	66.99	81.3	118.7	18.79	74.69	2.97147e+07	2.10242e+07	2.27452e+07	3.32333e+07	3.28133e+06	3.46664e+07	High	High	High	High	Peak Found	High	1	Met-loss+Acetyl [N-Term]
FALSE	High	Master Protein	P26599	Polypyrimidine tract-binding protein 1 [OS=Homo sapiens]	0	86.852	45	15	105	13	531	57.2	9.17	67.54	15	metabolic process;regulation of biological process;response to stimulus	membrane;nucleus	protein binding;RNA binding	Pf00076, Pf13893, Pf14259	5725	ENSG00000011304.19	PTBP1	19		mir-124 predicted interactions with cell cycle and differentiation; mRNA Processing	mRNA Splicing - Major Pathway; FGFR2 alternative splicing	11	3	0.708	0.841819	127.41	126.5	73.5	27.88	12.09	9.13121e+07	5.11291e+07	7.86209e+07	4.57255e+07	3.93859e+07	5.0245e+07	High	High	High	High	High	High	1	Acetyl [N-Term]
FALSE	High	Master Protein	Q6P2Q9	Pre-mRNA-processing-splicing factor 8 [OS=Homo sapiens]	0	86.852	14	26	66	26	2335	273.4	8.84	34.49	26	cell organization and biogenesis;metabolic process;response to stimulus	membrane;nucleus;spliceosomal complex	catalytic activity;protein binding;RNA binding	Pf01398, Pf08082, Pf08083, Pf08084, Pf10596, Pf10597, Pf10598, Pf12134	10594	ENSG00000174231.16; ENSG00000274442.2	PRPF8	17; CHR_HSCHR17_1_CTG2	Spliceosome	mRNA Processing	mRNA Splicing - Major Pathway; mRNA Splicing - Minor Pathway	7	0	1.472	0.847332	94.22	114.3	85.7	15.8	32.85	3.7014e+07	3.00709e+07	2.7368e+07	3.04076e+07	1.54302e+07	2.2567e+07	High	High	High	High	Peak Found	High	1
FALSE	High	Master Protein	Q92945	Far upstream element-binding protein 2 [OS=Homo sapiens]	0	86.797	42	19	100	18	711	73.1	7.3	93.86	19	metabolic process;regulation of biological process;response to stimulus;transport	cytoplasm;cytosol;membrane;nucleus	DNA binding;protein binding;RNA binding	Pf00013, Pf07650, Pf09005, Pf13014	8570	ENSG00000088247.17	KHSRP	19		Preimplantation Embryo	ATF4 activates genes; KSRP (KHSRP) binds and destabilizes mRNA	8	1	0.788	0.901013	75.84	95.9	104.1	10.52	79.43	5.08781e+07	4.31169e+07	5.28619e+07	5.52804e+07	3.9079e+06	6.55395e+07	High	High	High	High	High	High	1	Met-loss+Acetyl [N-Term]
FALSE	High	Master Protein	P48735	Isocitrate dehydrogenase [NADP], mitochondrial [OS=Homo sapiens]	0	85.118	38	15	94	14	452	50.9	8.69	76.9	15	cell organization and biogenesis;metabolic process;regulation of biological process	cytosol;membrane;mitochondrion;organelle lumen	catalytic activity;metal ion binding;nucleotide binding	Pf00180	3418	ENSG00000182054.9	IDH2	15	Carbon metabolism; 2-Oxocarboxylic acid metabolism; Peroxisome; Glutathione metabolism; Citrate cycle (TCA cycle); Metabolic pathways; Biosynthesis of amino acids	TCA Cycle	Transcriptional activation of mitochondrial biogenesis; Citric acid cycle (TCA cycle)	15	1	0.516	0.527073	117.82	93.4	106.6	18.16	47.88	8.90449e+07	1.12884e+08	7.98315e+07	1.39771e+08	4.78869e+07	1.01578e+08	High	High	High	High	High	High	1
FALSE	High	Master Protein	P07384	Calpain-1 catalytic subunit [OS=Homo sapiens]	0	84.014	36	22	91	22	714	81.8	5.67	38.43	22	cell death;cell organization and biogenesis;metabolic process;regulation of biological process;transport	cytoplasm;cytosol;extracellular;membrane;mitochondrion;vacuole	catalytic activity;metal ion binding;protein binding	Pf00648, Pf01067, Pf13833	823	ENSG00000014216.15	CAPN1	11	Protein processing in endoplasmic reticulum; Apoptosis; Alzheimer's disease	Integrin-mediated Cell Adhesion; Alzheimers Disease; Focal Adhesion	Degradation of the extracellular matrix; Formation of the cornified envelope; Neutrophil degranulation; Deregulated CDK5 triggers multiple neurodegenerative pathways in Alzheimer's disease models	17	0	1.996	0.562682	113.03	156.6	43.4	17.71	86.47	9.02652e+07	6.36459e+07	8.50641e+07	2.3541e+07	2.36706e+06	4.06798e+07	High	High	High	High	Peak Found	High	1	Met-loss+Acetyl [N-Term]
FALSE	High	Master Protein	Q16891-4	Isoform 4 of MICOS complex subunit MIC60 [OS=Homo sapiens]	0	83.938	33	19	75	1	757	83.5	6.57	50.69	19	cell organization and biogenesis;cellular homeostasis	membrane;mitochondrion	protein binding;RNA binding	Pf09731	10989	ENSG00000132305.20	IMMT	2				0	0	100	1.1796e-16		200		47.02		1.07126e+06		536699				High	Not Found	High	High	Not Found	Not Found	1
FALSE	High	Master Protein	P09211	Glutathione S-transferase P [OS=Homo sapiens]	0	83.86	61	10	152	10	210	23.3	5.64	167.48	10	cell communication;cell proliferation;metabolic process;regulation of biological process;response to stimulus;transport	cytoplasm;cytosol;extracellular;membrane;mitochondrion;nucleus;organelle lumen	antioxidant activity;catalytic activity;enzyme regulator activity;protein binding	Pf00043, Pf02798, Pf14497	2950	ENSG00000084207.15	GSTP1	11	Metabolism of xenobiotics by cytochrome P450; Chemical carcinogenesis; Pathways in cancer; Drug metabolism - cytochrome P450; Platinum drug resistance; Prostate cancer; Glutathione metabolism	NRF2 pathway; Photodynamic therapy-induced NFE2L2 (NRF2) survival signaling; Exercise-induced Circadian Regulation; Arachidonate Epoxygenase / Epoxide Hydrolase; Metapathway biotransformation	Glutathione conjugation; Neutrophil degranulation; Detoxification of Reactive Oxygen Species	22	0	2.501	0.311352	130.22	150.8	49.2	35.5	58.79	2.7199e+08	1.29681e+08	2.54861e+08	8.30781e+07	1.9943e+07	8.32686e+07	High	High	High	High	High	High	1	Met-loss [N-Term]
FALSE	High	Master Protein	Q14240-1	eukaryotic initiation factor 4A-II [OS=Homo sapiens]	0	82.27	45	15	99	6	407	46.4	5.48	75.62	15	metabolic process;regulation of biological process	cytosol	catalytic activity;DNA binding;nucleotide binding;protein binding;RNA binding	Pf00270, Pf00271, Pf04851	1974	ENSG00000156976.16	EIF4A2	3	RNA transport	Translation Factors	ISG15 antiviral mechanism; L13a-mediated translational silencing of Ceruloplasmin expression; Translation initiation complex formation; GTP hydrolysis and joining of the 60S ribosomal subunit; Deadenylation of mRNA; Ribosomal scanning and start codon recognition	19	0	1.884	0.557489	61.8	102.6	97.4	19.57	163.98	1.49822e+07	1.34385e+07	1.94529e+07	8.05756e+06	6.04734e+08	1.42225e+07	High	High	High	High	High	High	1
FALSE	High	Master Protein	P00352	Retinal dehydrogenase 1 [OS=Homo sapiens]	0	81.801	53	19	68	17	501	54.8	6.73	58.33	19	metabolic process;regulation of biological process	cytoplasm;cytosol	catalytic activity;enzyme regulator activity;nucleotide binding	Pf00171, Pf05893, Pf07368	216	ENSG00000165092.12	ALDH1A1	9	Metabolic pathways; Retinol metabolism	Folate-Alcohol and Cancer Pathway; Fatty Acid Omega Oxidation; Dopaminergic Neurogenesis; Amino Acid metabolism; Tryptophan metabolism; Vitamin A and Carotenoid Metabolism	Ethanol oxidation; Fructose catabolism; RA biosynthesis pathway	19	2	1.601	0.793088	118.4	124.7	75.3	115.61	96.1	2.97309e+08	5.69902e+07	2.8695e+07	1.77138e+07	3.44439e+07	1.21123e+08	High	High	High	High	High	High	1	Met-loss+Acetyl [N-Term]
FALSE	High	Master Protein	Q13838-1	spliceosome RNA helicase DDX39B [OS=Homo sapiens]	0	81.231	54	17	99	7	428	49	5.67	46.96	17	cell organization and biogenesis;metabolic process;regulation of biological process;transport	cytoplasm;nucleus;spliceosomal complex	catalytic activity;nucleotide binding;protein binding;RNA binding	Pf00270, Pf00271, Pf14617	7919	ENSG00000225859.10; ENSG00000215425.11; ENSG00000198563.13; ENSG00000235439.10; ENSG00000230624.10; ENSG00000225073.10; ENSG00000229496.10	DDX39B	6; CHR_HSCHR6_MHC_MANN_CTG1; CHR_HSCHR6_MHC_QBL_CTG1; CHR_HSCHR6_MHC_SSTO_CTG1; CHR_HSCHR6_MHC_DBB_CTG1; CHR_HSCHR6_MHC_COX_CTG1; CHR_HSCHR6_MHC_MCF_CTG1	Spliceosome; mRNA surveillance pathway; Influenza A; RNA transport		Cleavage of Growing Transcript in the Termination Region ; Transport of Mature mRNA derived from an Intron-Containing Transcript; mRNA 3'-end processing	13	11	1.307	0.908488	97.65	132.9	67.1	15.79	2.66	1.27983e+08	9.51248e+07	1.02958e+08	5.0614e+07	5.33785e+07	5.19296e+07	High	High	High	High	Peak Found	High	1	Met-loss+Acetyl [N-Term]
FALSE	High	Master Protein	P35606	Coatomer subunit beta' [OS=Homo sapiens]	0	80.341	28	19	74	19	906	102.4	5.27	48.88	19	transport	cytoplasm;cytosol;Golgi;membrane	protein binding;structural molecule activity	Pf00400, Pf04053	9276	ENSG00000184432.9	COPB2	3			COPI-dependent Golgi-to-ER retrograde traffic; COPI-mediated anterograde transport	11	0	1.349	0.901013	89.24	129.8	70.2	23.36	66.76	8.15447e+07	1.28175e+08	9.63389e+07	5.21526e+07	1.16726e+07	6.94725e+07	High	High	High	High	Peak Found	High	1
FALSE	High	Master Protein	Q9Y678	Coatomer subunit gamma-1 [OS=Homo sapiens]	0	80.003	31	20	60	19	874	97.7	5.47	30.92	20	cellular component movement;transport	cytoplasm;cytosol;Golgi;membrane	protein binding;structural molecule activity	Pf01602, Pf08752	22820	ENSG00000181789.14	COPG1	3			COPI-dependent Golgi-to-ER retrograde traffic; COPI-mediated anterograde transport	11	1	0.938	0.994976	93.84	112.9	87.1	20.68	78.44	3.16864e+07	3.67593e+07	4.73256e+07	4.41819e+07	4.29235e+06	2.83477e+07	High	High	High	High	Peak Found	High	1
FALSE	High	Master Protein	Q86UX7	Fermitin family homolog 3 [OS=Homo sapiens]	0	79.467	36	16	80	16	667	75.9	6.98	69.65	16	cell organization and biogenesis;regulation of biological process;response to stimulus;transport	extracellular;membrane;organelle lumen	protein binding	Pf00169, Pf00373	83706	ENSG00000149781.12	FERMT3	11	Platelet activation		Platelet degranulation	5	0	1.265	0.928581	97.92	122.9	77.1	52.29	62.3	2.45516e+07	5.59887e+07	8.05728e+07	58491358	1.38624e+07	3.51375e+07	High	High	High	High	High	High	1
FALSE	High	Master Protein	Q16666-1	gamma-interferon-inducible protein 16 [OS=Homo sapiens]	0	79.251	28	17	67	14	785	88.2	9.28	41.66	17	cell communication;cell death;cell differentiation;cell proliferation;defense response;metabolic process;regulation of biological process;response to stimulus	cytoplasm;cytosol;membrane;nucleus	DNA binding;protein binding;RNA binding	Pf02758, Pf02760	3428	ENSG00000163565.18	IFI16	1	NOD-like receptor signaling pathway	Senescence and Autophagy in Cancer	IRF3-mediated induction of type I IFN	7	3	0.901	0.974658	81.58	102	98	9.86	68.54	5.04265e+07	5.11144e+07	5.99483e+07	6.1392e+07	9.12405e+06	4.91034e+07	High	High	High	High	High	High	1
FALSE	High	Master Protein	P19367-1	Hexokinase-1 [OS=Homo sapiens]	0	78.902	25	20	87	18	917	102.4	6.8	55.64	20	cellular homeostasis;metabolic process;regulation of biological process	cytosol;membrane;mitochondrion	catalytic activity;nucleotide binding;protein binding	Pf00349, Pf03727	3098	ENSG00000156515.21	HK1	10	Carbohydrate digestion and absorption; Neomycin, kanamycin and gentamicin biosynthesis; HIF-1 signaling pathway; Fructose and mannose metabolism; Galactose metabolism; Amino sugar and nucleotide sugar metabolism; Central carbon metabolism in cancer; Glycolysis / Gluconeogenesis; Insulin signaling pathway; Starch and sucrose metabolism; Type II diabetes mellitus; Metabolic pathways; Carbon metabol…	Cori Cycle; Photodynamic therapy-induced HIF-1 survival signaling; Glycolysis and Gluconeogenesis; Glucuronidation	Glycolysis; Defective HK1 causes hexokinase deficiency (HK deficiency)	25	3	0.973	0.999796	84.31	104.1	95.9	37.53	55.19	4.4077e+07	4.47492e+07	8.12634e+07	4.11996e+07	2.57248e+07	7.7479e+07	High	High	High	High	High	High	1
FALSE	High	Master Protein	P04899-1	guanine nucleotide-binding protein G(i) subunit alpha-2 [OS=Homo sapiens]	0	78.71	51	13	90	8	355	40.4	5.54	68.98	13	cell division;cell proliferation;metabolic process;regulation of biological process;response to stimulus	cytoplasm;cytoskeleton;cytosol;membrane;nucleus	catalytic activity;metal ion binding;nucleotide binding;protein binding;signal transducer activity	Pf00025, Pf00503	2771	ENSG00000114353.16	GNAI2	3	Oxytocin signaling pathway; GABAergic synapse; cGMP-PKG signaling pathway; Leukocyte transendothelial migration; Dopaminergic synapse; Toxoplasmosis; Cholinergic synapse; Pathways in cancer; Axon guidance; Rap1 signaling pathway; Sphingolipid signaling pathway; Tight junction; Long-term depression; Adrenergic signaling in cardiomyocytes; Estrogen signaling pathway; Circadian entrainment; Alcoholi…	Human Thyroid Stimulating Hormone (TSH) signaling pathway; Corticotropin-releasing hormone signaling pathway; Signal Transduction of S1P Receptor; G Protein Signaling Pathways; Chemokine signaling pathway; Calcium Regulation in the Cardiac Cell	G alpha (z) signalling events; Cooperation of PDCL (PhLP1) and TRiC/CCT in G-protein beta folding; G alpha (s) signalling events; PLC beta mediated events; ADP signalling through P2Y purinoceptor 12; Adrenaline,noradrenaline inhibits insulin secretion; Adenylate cyclase inhibitory pathway; G-protein activation	70	6	0.634	0.757712	106.11	103.8	96.2	29.98	76.16	5.45991e+07	9.04311e+07	1.01921e+08	1.27962e+08	1.41862e+07	8.37883e+07	High	High	High	High	High	High	1
FALSE	High	Master Protein	P26641	elongation factor 1-gamma [OS=Homo sapiens]	0	78.604	37	17	74	17	437	50.1	6.67	61.57	17	metabolic process;response to stimulus	cytoplasm;cytosol;endoplasmic reticulum;membrane;nucleus	catalytic activity;protein binding;RNA binding	Pf00043, Pf00647, Pf02798, Pf13409, Pf13410, Pf13417, Pf14497	1937	ENSG00000254772.9	EEF1G	11	Legionellosis	Translation Factors	Eukaryotic Translation Elongation	5	0	1.745	0.71203	87.8	56.2	143.8	16.16	89.07	2.36565e+08	1.99767e+08	2.76543e+08	2.25018e+08	1.64368e+09	6.04816e+08	High	High	High	High	High	High	1	Met-loss+Acetyl [N-Term]
FALSE	High	Master Protein	Q96KP4	cytosolic non-specific dipeptidase [OS=Homo sapiens]	0	78.547	43	15	73	15	475	52.8	5.97	59.13	15	metabolic process	cytoplasm;cytosol	catalytic activity;metal ion binding	Pf01546, Pf07687	55748	ENSG00000133313.14	CNDP2	18	Histidine metabolism; Arginine and proline metabolism; beta-Alanine metabolism; Metabolic pathways		Glutathione synthesis and recycling	9	0	1.136	0.992004	120.53	118.7	81.3	33.4	49.55	4.14419e+07	7.15259e+07	8.41651e+07	4.89682e+07	2.19739e+07	6.74048e+07	High	High	High	High	High	High	1
FALSE	High	Master Protein	P15311	Ezrin [OS=Homo sapiens]	0	78.28	33	18	129	8	586	69.4	6.27	113.03	18	cell differentiation;cell organization and biogenesis;cellular component movement;metabolic process;regulation of biological process;response to stimulus;transport	cytoplasm;cytoskeleton;cytosol;endosome;membrane	protein binding;RNA binding	Pf00373, Pf00769, Pf09379, Pf09380	7430	ENSG00000092820.17	EZR	6	Gastric acid secretion; Pathogenic Escherichia coli infection; Regulation of actin cytoskeleton; MicroRNAs in cancer; Leukocyte transendothelial migration; Proteoglycans in cancer	Pathogenic Escherichia coli infection; AGE/RAGE pathway; VEGFA-VEGFR2 Signaling Pathway; Regulation of Actin Cytoskeleton	Netrin-1 signaling; Recycling pathway of L1	15	2	0.85	0.942513	84.48	66.4	133.6	33.76	46.2	3.92794e+07	5.23486e+07	7.65802e+07	1.39622e+08	4.97125e+07	1.05285e+08	High	High	High	High	High	High	1
FALSE	High	Master Protein	P11940-1	Polyadenylate-binding protein 1 [OS=Homo sapiens]	0	78.062	37	18	74	13	636	70.6	9.5	45.96	18	metabolic process;regulation of biological process	cytoplasm;cytosol;membrane;nucleus;spliceosomal complex	protein binding;RNA binding;translation regulator activity	Pf00076, Pf00658, Pf13893, Pf14259	26986	ENSG00000070756.15	PABPC1	8	RNA degradation; mRNA surveillance pathway; RNA transport	Translation Factors; Endoderm Differentiation	AUF1 (hnRNP D0) binds and destabilizes mRNA; L13a-mediated translational silencing of Ceruloplasmin expression; Regulation of expression of SLITs and ROBOs; Nonsense Mediated Decay (NMD) independent of the Exon Junction Complex (EJC); Translation initiation complex formation; Nonsense Mediated Decay (NMD) enhanced by the Exon Junction Complex (EJC); Deadenylation of mRNA	24	6	2.524	0.301711	94.1	146.9	53.1	25.01	65.49	1.06448e+08	1.28242e+08	7.65565e+07	4.26589e+07	7.31806e+06	3.84737e+07	High	High	High	High	Peak Found	High	1
FALSE	High	Master Protein	P14868	Aspartate--tRNA ligase, cytoplasmic [OS=Homo sapiens]	0	77.346	44	17	77	17	501	57.1	6.55	48.33	17	cell organization and biogenesis;metabolic process	cytoplasm;cytosol;membrane	catalytic activity;nucleotide binding;protein binding;RNA binding	Pf00152, Pf01336	1615	ENSG00000115866.10	DARS	2	Aminoacyl-tRNA biosynthesis	Alanine and aspartate metabolism	Cytosolic tRNA aminoacylation; SeMet incorporation into proteins	10	0	1.433	0.874985	102.67	127.9	72.1	19.3	62.28	6.62135e+07	4.56475e+07	5.19376e+07	5.08124e+07	1.24723e+07	2.92899e+07	High	High	High	High	Peak Found	High	1
FALSE	High	Master Protein	Q01518-1	adenylyl cyclase-associated protein 1 [OS=Homo sapiens]	0	77.315	37	14	102	14	475	51.9	8.06	73.51	14	cell organization and biogenesis;cellular component movement;regulation of biological process;response to stimulus;transport	cytoplasm;cytoskeleton;extracellular;membrane;organelle lumen	protein binding	Pf01213, Pf07986, Pf08603	10487	ENSG00000131236.16	CAP1	1		Angiopoietin Like Protein 8 Regulatory Pathway; Insulin Signaling	Platelet degranulation ; Neutrophil degranulation; Role of ABL in ROBO-SLIT signaling	13	0	0.74	0.875474	80.12	70.9	129.1	22.82	41.13	6.62231e+07	1.04596e+08	9.74714e+07	1.37539e+08	2.99257e+08	1.77577e+08	High	High	High	High	High	High	1	Met-loss+Acetyl [N-Term]
FALSE	High	Master Protein	P01860	Immunoglobulin heavy constant gamma 3 [OS=Homo sapiens]	0	77.276	51	13	169	6	377	41.3	7.9	223.4	13	cell organization and biogenesis;defense response;metabolic process;regulation of biological process;response to stimulus	extracellular;membrane	catalytic activity;protein binding	Pf07654, Pf08205	3502		IGHG3	14			FCGR activation; Regulation of actin dynamics for phagocytic cup formation; Regulation of Complement cascade; Role of phospholipids in phagocytosis; Classical antibody-mediated complement activation	11	1	0.473	0.425493	108.72	106.6	93.4	47.13	76.96	6.40158e+07	2.35146e+07	4.16061e+07	9.13594e+07	1.9132e+07	3.64807e+07	High	High	High	High	High	Peak Found	1
FALSE	High	Master Protein	O60506	Heterogeneous nuclear ribonucleoprotein Q [OS=Homo sapiens]	0	77.146	32	17	69	12	623	69.6	8.59	49.29	17	cell differentiation;metabolic process;regulation of biological process;response to stimulus	cytoplasm;endoplasmic reticulum;membrane;nucleus;spliceosomal complex	protein binding;RNA binding	Pf00076, Pf13893, Pf14259	10492	ENSG00000135316.17	SYNCRIP	6				0	0	2.179	0.457616	74.68	162.9	37.1	6.43	51.22	6.71562e+07	6.95834e+07	6.13186e+07	2.40367e+07	7.91751e+06	1.53092e+07	High	High	High	High	Peak Found	High	1
FALSE	High	Master Protein	P23396-1	40S ribosomal protein S3 [OS=Homo sapiens]	0	76.954	74	16	150	16	243	26.7	9.66	122.57	16	cell death;cell division;cell organization and biogenesis;metabolic process;regulation of biological process;response to stimulus;transport	cytoplasm;cytoskeleton;cytosol;endoplasmic reticulum;membrane;mitochondrion;nucleus;organelle lumen;ribosome	catalytic activity;DNA binding;protein binding;RNA binding;structural molecule activity	Pf00189, Pf07650	6188	ENSG00000149273.14	RPS3	11	Ribosome	Cytoplasmic Ribosomal Proteins	Peptide chain elongation; Eukaryotic Translation Termination; Viral mRNA Translation; Formation of the ternary complex, and subsequently, the 43S complex; L13a-mediated translational silencing of Ceruloplasmin expression; Selenocysteine synthesis; Nonsense Mediated Decay (NMD) independent of the Exon Junction Complex (EJC); Nonsense Mediated Decay (NMD) enhanced by the Exon Junction Complex (EJC)…	38	0	1.148	0.984726	138.33	122.1	77.9	15.32	35.1	2.67878e+08	2.2224e+08	1.98679e+08	1.93985e+08	9.35653e+07	1.4175e+08	High	High	High	High	High	High	1
FALSE	High	Master Protein	P01876	immunoglobulin heavy constant alpha 1 [OS=Homo sapiens]	0	76.908	63	13	151	10	353	37.6	6.51	163.98	13	cell organization and biogenesis;cellular component movement;defense response;metabolic process;regulation of biological process;response to stimulus;transport	extracellular;membrane	protein binding	Pf07654, Pf08205	3493	ENSG00000211895.4; ENSG00000282633.1	IGHA1	14; CHR_HSCHR14_3_CTG1		Inflammatory Response Pathway	Scavenging of heme from plasma; Cell surface interactions at the vascular wall	6	3	0.933	0.992004	110.46	114.3	85.7	14.31	73.74	1.47845e+08	1.72104e+08	1.97178e+08	3.7362e+08	1.29057e+08	1.0372e+08	High	High	High	High	High	High	1
FALSE	High	Master Protein	P78347	General transcription factor II-I [OS=Homo sapiens]	0	76.823	24	17	78	17	998	112.3	6.39	63.77	17	cellular homeostasis;metabolic process;regulation of biological process;response to stimulus	cytoplasm;membrane;nucleus	DNA binding;protein binding	Pf02946	2969	ENSG00000263001.5	GTF2I	7	Herpes simplex infection; Basal transcription factors; cGMP-PKG signaling pathway	B Cell Receptor Signaling Pathway		4	0	1.355	0.901013	72.23	134.4	65.6	16.21	71.02	4.70424e+07	3.84194e+07	3.43679e+07	1.87517e+07	5.1696e+06	3.13163e+07	High	High	High	High	Peak Found	High	1	Met-loss+Acetyl [N-Term]
FALSE	High	Master Protein	P68871	Hemoglobin subunit beta [OS=Homo sapiens]	0	76.565	83	10	209	5	147	16	7.28	216.11	10	cell organization and biogenesis;coagulation;metabolic process;regulation of biological process;response to stimulus;transport	cytosol;extracellular;organelle lumen	antioxidant activity;catalytic activity;metal ion binding;protein binding;transporter activity	Pf00042	3043	ENSG00000244734.3	HBB	11	Malaria; African trypanosomiasis	Selenium Micronutrient Network; Vitamin B12 Metabolism; Folate Metabolism	Neutrophil degranulation; Scavenging of heme from plasma; Erythrocytes take up carbon dioxide and release oxygen; Erythrocytes take up oxygen and release carbon dioxide; Factors involved in megakaryocyte development and platelet production	17	5	1.313	0.908463	123.84	91.9	108.1	14.63	44.59	4.34537e+08	3.39765e+08	4.50137e+08	3.3436e+08	5.1141e+08	8.2466e+08	High	High	High	High	High	High	1	Met-loss [N-Term]
FALSE	High	Master Protein	P42167	Lamina-associated polypeptide 2, isoforms beta/gamma [OS=Homo sapiens]	0	76.438	46	14	79	6	454	50.6	9.38	89.42	14	regulation of biological process	chromosome;cytoplasm;membrane;nucleus	DNA binding;protein binding	Pf03020, Pf08198	7112	ENSG00000120802.13	TMPO	12			Depolymerisation of the Nuclear Lamina; Initiation of Nuclear Envelope Reformation; Clearance of Nuclear Envelope Membranes from Chromatin	11	8	0.843	0.932838	63.39	91.9	108.1	18.32	63.87	5.26823e+07	5.41392e+07	7.23124e+07	6.69938e+07	1.25862e+07	6.36642e+07	High	High	High	High	Peak Found	High	1	Met-loss [N-Term]
FALSE	High	Master Protein	P13489	Ribonuclease inhibitor [OS=Homo sapiens]	0	76.235	48	14	80	14	461	49.9	4.82	63.89	14	metabolic process;regulation of biological process	cytoplasm;cytosol	enzyme regulator activity;protein binding		6050	ENSG00000276230.4; ENSG00000023191.16	RNH1	11; CHR_HSCHR11_1_CTG8				0	0	0.825	0.916354	61.24	99.6	100.4	8.6	65.44	5.61353e+07	5.23004e+07	6.19978e+07	5.6564e+07	1.18375e+07	6.84549e+07	High	High	High	High	High	High	1	Met-loss+Acetyl [N-Term]
FALSE	High	Master Protein	P53396-1	ATP-citrate synthase [OS=Homo sapiens]	0	75.985	25	21	56	21	1101	120.8	7.33	19.9	21	metabolic process;regulation of biological process;transport	cytoplasm;cytosol;extracellular;membrane;organelle lumen	catalytic activity;metal ion binding;nucleotide binding;protein binding	Pf00285, Pf00549, Pf02629, Pf08442	47	ENSG00000131473.16	ACLY	17	Metabolic pathways; Citrate cycle (TCA cycle)	Sterol Regulatory Element-Binding Proteins (SREBP) signalling; TCA Cycle and Deficiency of Pyruvate Dehydrogenase complex (PDHc); Fatty Acid Biosynthesis; Amino Acid metabolism	ChREBP activates metabolic gene expression; Fatty acyl-CoA biosynthesis; Neutrophil degranulation	15	0	0.927	0.988708	89.82	104.9	95.1	21.51	12.35	3.4417e+07	2.24645e+07	2.71397e+07	2.46053e+07	2.08933e+07	2.67764e+07	High	High	High	High	Peak Found	High	1
FALSE	High	Master Protein	O43143	Pre-mRNA-splicing factor ATP-dependent RNA helicase DHX15 [OS=Homo sapiens]	0	75.776	30	20	69	20	795	90.9	7.46	37.98	20	metabolic process;response to stimulus	cytoplasm;nucleus;spliceosomal complex	catalytic activity;nucleotide binding;protein binding;RNA binding	Pf00270, Pf00271, Pf04408, Pf07717, Pf13401	1665	ENSG00000109606.12	DHX15	4	Spliceosome	mRNA Processing	mRNA Splicing - Major Pathway	6	0	1.33	0.902236	86.28	106.5	93.5	11.28	18.35	4.22773e+07	4.00236e+07	4.95074e+07	2.79556e+07	4.04052e+07	3.71015e+07	High	High	High	High	High	High	1
FALSE	High	Master Protein	P17987	T-complex protein 1 subunit alpha [OS=Homo sapiens]	0	75.46	44	19	62	19	556	60.3	6.11	35.89	19	cell organization and biogenesis;metabolic process;regulation of biological process;response to stimulus;transport	cytoplasm;cytoskeleton;cytosol;Golgi	nucleotide binding;protein binding;RNA binding	Pf00118	6950	ENSG00000120438.11	TCP1	6			BBSome-mediated cargo-targeting to cilium; Prefoldin mediated transfer of substrate to CCT/TriC; Gene and protein expression by JAK-STAT signaling after Interleukin-12 stimulation; Cooperation of PDCL (PhLP1) and TRiC/CCT in G-protein beta folding; Association of TriC/CCT with target proteins during biosynthesis; Folding of actin by CCT/TriC; Formation of tubulin folding intermediates by CCT/TriC…	18	0	1.282	0.918283	100.11	112.2	87.8	7.32	13.73	6.59347e+07	5.95519e+07	5.73412e+07	5.25264e+07	3.98206e+07	4.66067e+07	High	High	High	High	High	High	1	Acetyl [N-Term]
FALSE	High	Master Protein	Q8N163-1	Cell cycle and apoptosis regulator protein 2 [OS=Homo sapiens]	0	75.427	33	19	67	19	923	102.8	5.22	43.39	19	cell death;cell organization and biogenesis;metabolic process;regulation of biological process;response to stimulus	cytoplasm;nucleus;organelle lumen;spliceosomal complex	enzyme regulator activity;protein binding;RNA binding	Pf14443, Pf14444	57805	ENSG00000158941.16	CCAR2; KIAA1967	8			Regulation of HSF1-mediated heat shock response	4	0	0.709	0.842979	95.76	107	93	8.8	63.18	3.38587e+07	2.98276e+07	3.54764e+07	2.94461e+07	1.31858e+07	5.33883e+07	High	High	High	High	High	High	1
FALSE	High	Master Protein	Q99832	T-complex protein 1 subunit eta [OS=Homo sapiens]	0	75.267	40	16	77	16	543	59.3	7.65	31.66	16	metabolic process;regulation of biological process;transport	cytoplasm;cytosol;mitochondrion	nucleotide binding;protein binding	Pf00118	10574	ENSG00000135624.15	CCT7	2			Prefoldin mediated transfer of substrate to CCT/TriC; Cooperation of PDCL (PhLP1) and TRiC/CCT in G-protein beta folding; Association of TriC/CCT with target proteins during biosynthesis; Formation of tubulin folding intermediates by CCT/TriC; Folding of actin by CCT/TriC	9	0	1.347	0.901013	86.86	116.1	83.9	22.3	9.26	7.00059e+07	5.06586e+07	4.67703e+07	3.42604e+07	3.66397e+07	4.10676e+07	High	High	High	High	Peak Found	High	1	Acetyl [N-Term]
FALSE	High	Master Protein	Q86VP6-1	cullin-associated nedd8-dissociated protein 1 [OS=Homo sapiens]	0	75.235	22	21	86	21	1230	136.3	5.78	42.38	21	cell differentiation;cell organization and biogenesis;cellular homeostasis;metabolic process;regulation of biological process;transport	cytoplasm;cytosol;extracellular;Golgi;membrane;nucleus;organelle lumen	protein binding	Pf08623, Pf12755, Pf13513	55832	ENSG00000111530.12	CAND1	12		Endoderm Differentiation	Neutrophil degranulation; Iron uptake and transport; Neddylation	9	0	1.239	0.946534	73.92	94.8	105.2	3.82	29.68	5.82152e+07	6.26191e+07	5.93064e+07	6.58053e+07	6.41558e+07	1.05269e+08	High	High	High	High	High	High	1	Met-loss+Acetyl [N-Term]
FALSE	High	Master Protein	P50991	T-complex protein 1 subunit delta [OS=Homo sapiens]	0	75.158	39	15	67	15	539	57.9	7.83	45.43	15	metabolic process;regulation of biological process;transport	cytoplasm;cytoskeleton;cytosol	nucleotide binding;protein binding;RNA binding	Pf00118	10575	ENSG00000115484.14	CCT4	2			BBSome-mediated cargo-targeting to cilium; Prefoldin mediated transfer of substrate to CCT/TriC; Cooperation of PDCL (PhLP1) and TRiC/CCT in G-protein beta folding; Association of TriC/CCT with target proteins during biosynthesis; Formation of tubulin folding intermediates by CCT/TriC; Folding of actin by CCT/TriC	13	0	1.193	0.97439	101.74	128.8	71.2	46.85	37.4	6.19335e+07	1.27061e+08	5.84562e+07	3.42382e+07	1.63451e+07	3.55951e+07	High	High	High	High	High	High	1
FALSE	High	Master Protein	P40926	Malate dehydrogenase, mitochondrial [OS=Homo sapiens]	0	75.089	58	15	139	15	338	35.5	8.68	137.17	15	metabolic process	membrane;mitochondrion;nucleus;organelle lumen	catalytic activity;nucleotide binding;protein binding;RNA binding	Pf00056, Pf01073, Pf01118, Pf02866, Pf13460	4191	ENSG00000146701.11	MDH2	7	Cysteine and methionine metabolism; Carbon metabolism; Glyoxylate and dicarboxylate metabolism; Pyruvate metabolism; Metabolic pathways; Citrate cycle (TCA cycle)	Amino Acid metabolism; Glycolysis and Gluconeogenesis; TCA Cycle	Gluconeogenesis; Citric acid cycle (TCA cycle)	16	0	0.934	0.992004	80.55	100.7	99.3	36.78	12.16	1.94275e+08	1.00528e+08	1.15658e+08	1.20382e+08	9.47741e+07	1.14056e+08	High	High	High	High	High	High	1
FALSE	High	Master Protein	P52597	Heterogeneous nuclear ribonucleoprotein F [OS=Homo sapiens]	0	75.025	49	14	88	12	415	45.6	5.58	76.02	14	metabolic process;regulation of biological process;response to stimulus	cytosol;membrane;nucleus;spliceosomal complex	protein binding;RNA binding	Pf00076, Pf08080, Pf14259	3185	ENSG00000169813.16	HNRNPF	10		Mecp2 and Associated Rett Syndrome	Gene and protein expression by JAK-STAT signaling after Interleukin-12 stimulation; mRNA Splicing - Major Pathway; FGFR2 alternative splicing; Interleukin-12 family signaling	15	2	1.097	0.999796	112.62	132.8	67.2	16.12	20.7	1.46613e+08	1.07871e+08	1.42762e+08	8.86242e+07	5.83942e+07	7.23066e+07	High	High	High	High	High	High	1	Met-loss+Acetyl [N-Term]
FALSE	High	Master Protein	Q9BSJ8	Extended synaptotagmin-1 [OS=Homo sapiens]	0	74.635	22	18	58	18	1104	122.8	5.83	44.48	18	metabolic process;transport	endoplasmic reticulum;membrane	metal ion binding;protein binding	Pf00168	23344	ENSG00000139641.12	ESYT1	12			Glycosphingolipid metabolism	4	0	1.343	0.901013	80.77	110.2	89.8	27.36	77.64	2.03838e+07	2.9495e+07	3.59678e+07	2.56319e+07	1.80396e+06	2.40239e+07	High	High	High	High	High	High	1
FALSE	High	Master Protein	P04843	Dolichyl-diphosphooligosaccharide--protein glycosyltransferase subunit 1 [OS=Homo sapiens]	0	74.475	36	17	76	17	607	68.5	6.38	76.06	17	metabolic process	cytosol;endoplasmic reticulum;membrane	catalytic activity;protein binding;RNA binding	Pf04597	6184	ENSG00000163902.11	RPN1	3	Metabolic pathways; N-Glycan biosynthesis; Protein processing in endoplasmic reticulum	Proteasome Degradation	Asparagine N-linked glycosylation; SRP-dependent cotranslational protein targeting to membrane	9	0	1.568	0.807509	85.62	105	95	9.82	30.44	1.3261e+08	1.59081e+08	1.37647e+08	1.24613e+08	1.63638e+08	8.7412e+07	High	High	High	High	High	High	1
FALSE	High	Master Protein	P27797	Calreticulin [OS=Homo sapiens]	0	74.304	52	14	60	14	417	48.1	4.44	38.6	14	cell differentiation;cell organization and biogenesis;cellular homeostasis;metabolic process;regulation of biological process;response to stimulus;transport	cell surface;cytoplasm;cytosol;endoplasmic reticulum;extracellular;Golgi;membrane;nucleus;organelle lumen	DNA binding;metal ion binding;protein binding;RNA binding	Pf00262	811	ENSG00000179218.13	CALR	19	Phagosome; Chagas disease (American trypanosomiasis); HTLV-I infection; Antigen processing and presentation; Protein processing in endoplasmic reticulum	Androgen receptor signaling pathway; Photodynamic therapy-induced unfolded protein response; Calcium Regulation in the Cardiac Cell	Scavenging by Class F Receptors; Assembly of Viral Components at the Budding Site; ATF6 (ATF6-alpha) activates chaperone genes; Antigen Presentation: Folding, assembly and peptide loading of class I MHC; ER-Phagosome pathway; Calnexin/calreticulin cycle; Scavenging by Class A Receptors	32	0	1.258	0.931289	138.35	141.6	58.4	41.93	41.23	1.06959e+08	9.34665e+07	4.2557e+07	3.9826e+07	3.85676e+07	1.66106e+07	High	High	High	High	High	High	1
FALSE	High	Master Protein	P05107	Integrin beta-2 [OS=Homo sapiens]	0	74.202	33	20	54	19	769	84.7	6.95	35.29	20	cell communication;cell death;cell differentiation;cell organization and biogenesis;cellular component movement;defense response;metabolic process;regulation of biological process;response to stimulus;transport	cell surface;membrane	metal ion binding;protein binding;receptor activity;signal transducer activity	Pf00362, Pf07965, Pf08725	3689		ITGB2	21	Tuberculosis; Complement and coagulation cascades; Leishmaniasis; Legionellosis; Pertussis; Regulation of actin cytoskeleton; Rap1 signaling pathway; Rheumatoid arthritis; HTLV-I infection; Leukocyte transendothelial migration; Cell adhesion molecules (CAMs); Phagosome; Amoebiasis; Viral myocarditis; Natural killer cell mediated cytotoxicity; Malaria; Hippo signaling pathway; Staphylococcus aureu…	Integrin-mediated Cell Adhesion; Focal Adhesion; Focal Adhesion-PI3K-Akt-mTOR-signaling pathway; Microglia Pathogen Phagocytosis Pathway; TYROBP Causal Network	Integrin cell surface interactions; Neutrophil degranulation; Immunoregulatory interactions between a Lymphoid and a non-Lymphoid cell; Toll Like Receptor 4 (TLR4) Cascade; Cell surface interactions at the vascular wall; Interleukin-4 and 13 signaling	37	1	0.692	0.866936	109.87	123.3	76.7	44.75	115.86	1.25791e+07	2.65129e+07	3.41075e+07	6.22583e+07	2.33672e+06	1.64985e+07	High	High	High	High	High	High	1
FALSE	High	Master Protein	P31146	Coronin-1A [OS=Homo sapiens]	0	74.117	36	17	171	17	461	51	6.68	152.95	17	cell organization and biogenesis;cellular component movement;defense response;regulation of biological process;response to stimulus;transport	cytoplasm;cytoskeleton;cytosol;endosome;membrane;nucleus	protein binding;RNA binding	Pf00400, Pf08953, Pf08954, Pf13094, Pf13863	11151	ENSG00000102879.15	CORO1A	16	Tuberculosis; Phagosome			2	0	0.281	0.0505136	107.84	46.4	153.6	62.6	21.49	7.46331e+07	1.75643e+08	3.06257e+08	7.77287e+08	5.80899e+08	5.19831e+08	High	High	High	High	High	High	1
FALSE	High	Master Protein	P47756-2	Isoform 2 of F-actin-capping protein subunit beta [OS=Homo sapiens]	0	73.841	49	13	83	13	272	30.6	6	68.49	13	cell organization and biogenesis;cellular component movement;coagulation;regulation of biological process;transport	cytoplasm;cytoskeleton;cytosol	protein binding	Pf01115	832	ENSG00000077549.17	CAPZB	1				0	0	0.683	0.81739	95.21	106.4	93.6	5.58	78.71	5.22122e+07	5.57267e+07	4.9895e+07	6.53936e+07	5.3679e+06	4.59767e+07	High	High	High	High	High	High	1	Met-loss+Acetyl [N-Term]
FALSE	High	Master Protein	P31040	Succinate dehydrogenase [ubiquinone] flavoprotein subunit, mitochondrial [OS=Homo sapiens]	0	73.811	37	15	59	15	664	72.6	7.39	62.56	15	metabolic process;transport	membrane;mitochondrion	catalytic activity;nucleotide binding;protein binding	Pf00890, Pf02910	6389	ENSG00000073578.16	SDHA	5	Oxidative phosphorylation; Huntington's disease; Metabolic pathways; Alzheimer's disease; Carbon metabolism; Non-alcoholic fatty liver disease (NAFLD); Parkinson's disease; Citrate cycle (TCA cycle)	Electron Transport Chain; TCA Cycle and Deficiency of Pyruvate Dehydrogenase complex (PDHc); Amino Acid metabolism; TCA Cycle	Respiratory electron transport; Citric acid cycle (TCA cycle)	18	0	0.78	0.898704	60.54	96.3	103.7	19.79	32.5	3.52618e+07	2.72413e+07	4.07958e+07	3.79446e+07	2.02812e+07	3.90848e+07	High	High	High	High	High	High	1
FALSE	High	Master Protein	Q13423	NAD(P) transhydrogenase, mitochondrial [OS=Homo sapiens]	0	73.752	22	19	69	19	1086	113.8	8.09	38.24	19	metabolic process;transport	membrane;mitochondrion	catalytic activity;nucleotide binding;transporter activity	Pf01262, Pf02233, Pf05222, Pf12769	23530	ENSG00000112992.16	NNT	5	Metabolic pathways; Nicotinate and nicotinamide metabolism		Citric acid cycle (TCA cycle)	6	0	0.78	0.898474	89.46	97	103	7.18	103.7	2.84564e+07	2.66437e+07	3.07441e+07	3.02266e+07	1.59542e+07	1.24581e+08	High	High	High	High	High	High	1
FALSE	High	Master Protein	Q1KMD3	heterogeneous nuclear ribonucleoprotein U-like protein 2 [OS=Homo sapiens]	0	73.545	29	20	72	20	747	85.1	4.91	46.31	20		membrane;nucleus	protein binding;RNA binding	Pf00622, Pf02037, Pf08433, Pf13671	221092	ENSG00000214753.2	HNRNPUL2	11				0	0	1.34	0.901013	86.95	109.4	90.6	16.2	42.34	5.29383e+07	4.79686e+07	6.53992e+07	4.23913e+07	8.49414e+07	4.38441e+07	High	High	High	High	High	High	1
FALSE	High	Master Protein	Q15365	Poly(RC)-binding protein 1 [OS=Homo sapiens]	0	73.294	52	11	69	9	356	37.5	7.09	46.97	11	metabolic process;regulation of biological process	cytoplasm;cytosol;membrane;nucleus	DNA binding;protein binding;RNA binding	Pf00013, Pf13014	5093	ENSG00000169564.6	PCBP1	2	Spliceosome		mRNA Splicing - Major Pathway	5	3	0.607	0.71203	80.38	77.9	122.1	26.49	36.82	3.61289e+07	4.91967e+07	6.21752e+07	7.70617e+07	3.81908e+07	8.29835e+07	High	High	High	High	High	High	1
FALSE	High	Master Protein	P23381	Tryptophan--tRNA ligase, cytoplasmic [OS=Homo sapiens]	0	73.141	38	13	78	13	471	53.1	6.23	60.72	13	metabolic process;regulation of biological process	cytoplasm;cytosol;nucleus	catalytic activity;enzyme regulator activity;nucleotide binding;protein binding	Pf00458, Pf00579	7453	ENSG00000140105.17	WARS	14	Aminoacyl-tRNA biosynthesis	Photodynamic therapy-induced unfolded protein response; Amino Acid metabolism; Tryptophan metabolism	Cytosolic tRNA aminoacylation	8	0	1.45	0.869453	79.88	152.2	47.8	37.29	97.13	1.11643e+08	6.62756e+07	5.70752e+07	5.90731e+07	5.42286e+06	2.08245e+07	High	High	High	High	Peak Found	High	1	Met-loss [N-Term]
FALSE	High	Master Protein	P00367	Glutamate dehydrogenase 1, mitochondrial [OS=Homo sapiens]	0	71.994	38	15	89	15	558	61.4	7.8	61.62	15	cell organization and biogenesis;metabolic process;regulation of biological process	cytoplasm;mitochondrion;organelle lumen	catalytic activity;nucleotide binding;protein binding	Pf00208, Pf02812	2746	ENSG00000148672.8	GLUD1	10	D-Glutamine and D-glutamate metabolism; Alanine, aspartate and glutamate metabolism; Arginine biosynthesis; Metabolic pathways; Proximal tubule bicarbonate reclamation; Nitrogen metabolism; Carbon metabolism	Amino Acid metabolism; Urea cycle and metabolism of amino groups	Transcriptional activation of mitochondrial biogenesis; Amino acid synthesis and interconversion (transamination)	15	0	0.715	0.851573	85.41	95.4	104.6	9.91	21.48	5.30722e+07	5.66204e+07	6.43115e+07	6.20729e+07	5.85635e+07	8.57274e+07	High	High	High	High	High	High	1
FALSE	High	Master Protein	P09651-1	Heterogeneous nuclear ribonucleoprotein A1 [OS=Homo sapiens]	0	71.906	38	11	70	10	372	38.7	9.13	37.86	11	cell communication;metabolic process;regulation of biological process;response to stimulus;transport	cytoplasm;membrane;nucleus;spliceosomal complex	DNA binding;protein binding;RNA binding	Pf00076, Pf13893, Pf14259	3178	ENSG00000135486.17	HNRNPA1	12	Spliceosome	mRNA Processing	mRNA Splicing - Major Pathway; FGFR2 alternative splicing	11	0	3.226	0.113314	125.02	163.3	36.7	22.96	25.54	2.12939e+08	1.93573e+08	1.33647e+08	4.90215e+07	4.35667e+07	2.90021e+07	High	High	High	High	High	High	1
FALSE	High	Master Protein	P46459	Vesicle-fusing ATPase [OS=Homo sapiens]	0	71.81	30	19	55	19	744	82.5	6.95	33.67	19	cell organization and biogenesis;metabolic process;regulation of biological process;response to stimulus;transport	cytoplasm;cytosol;membrane	catalytic activity;metal ion binding;nucleotide binding;protein binding;RNA binding	Pf00004, Pf00910, Pf01078, Pf02359, Pf02933, Pf05272, Pf05496, Pf06068, Pf07724, Pf07728, Pf13173, Pf13191, Pf13207, Pf13401	4905	ENSG00000073969.18; ENSG00000278174.3; ENSG00000276262.2	NSF	17; CHR_HSCHR17_1_CTG5; CHR_HSCHR17_2_CTG5	Synaptic vesicle cycle; Vasopressin-regulated water reabsorption; GABAergic synapse	Synaptic Vesicle Pathway; Brain-Derived Neurotrophic Factor (BDNF) signaling pathway	COPI-dependent Golgi-to-ER retrograde traffic; Intra-Golgi traffic; COPII (Coat Protein 2) Mediated Vesicle Transport; COPI-mediated anterograde transport; Retrograde transport at the Trans-Golgi-Network; Trafficking of GluR2-containing AMPA receptors	25	0	0.82	0.913114	83.99	86.6	113.4	19.11	78.79	3.94859e+07	2.75169e+07	3.05812e+07	4.00382e+07	1.25512e+08	3.19013e+07	High	High	High	High	Peak Found	High	1
FALSE	High	Master Protein	Q8TDL5-1	BPI fold-containing family B member 1 [OS=Homo sapiens]	0	71.738	42	14	42	14	484	52.4	7.23	28.36	14	defense response;regulation of biological process;response to stimulus	extracellular		Pf01273, Pf02886	92747	ENSG00000125999.10	BPIFB1	20			Antimicrobial peptides	3	0	1.628	0.777332	126.44	141.8	58.2	68.22	120.18	7.77415e+07	2.15035e+07	1.21791e+08	4.98544e+06	3.19422e+07	1.36551e+08	Peak Found	Peak Found	High	Peak Found	High	High	1
FALSE	High	Master Protein	P10316	HLA class I histocompatibility antigen, A-69 alpha chain [OS=Homo sapiens]	0	71.601	37	11	84	2	365	41	6.9	100.31	11	regulation of biological process;response to stimulus	cell surface;endoplasmic reticulum;Golgi;membrane	protein binding;RNA binding	Pf00129, Pf07654	3105		HLA-A	6		Proteasome Degradation; Allograft Rejection	Interferon alpha/beta signaling; ER-Phagosome pathway; Immunoregulatory interactions between a Lymphoid and a non-Lymphoid cell; Endosomal/Vacuolar pathway; Interferon gamma signaling; Antigen Presentation: Folding, assembly and peptide loading of class I MHC	14	9	0.886	0.97439	119.88	116	84	47.48	96.69	4.2642e+07	1.25557e+08	1.00402e+08	1.46583e+08	3.19287e+06	7.27148e+07	Peak Found	High	High	High	Peak Found	High	1
FALSE	High	Master Protein	Q15459	splicing factor 3A subunit 1 [OS=Homo sapiens]	0	71.599	31	17	60	17	793	88.8	5.22	34.08	17	cell organization and biogenesis;metabolic process;regulation of biological process	nucleus;spliceosomal complex	protein binding;RNA binding	Pf00240, Pf01805, Pf12230, Pf14560	10291	ENSG00000099995.18	SF3A1	22	Spliceosome	mRNA Processing	mRNA Splicing - Major Pathway	6	0	0.751	0.881228	87.5	51.7	148.3	24.24	91.85	2.98805e+07	2.55867e+07	4.06658e+07	5.03188e+07	2.94158e+08	8.5798e+07	High	High	High	High	High	High	1	Met-loss [N-Term]
FALSE	High	Master Protein	P37802	Transgelin-2 [OS=Homo sapiens]	0	71.465	70	11	105	11	199	22.4	8.25	71.73	11	cell differentiation;transport	cytosol;extracellular	protein binding	Pf00307, Pf00402	8407	ENSG00000158710.14	TAGLN2	1			Platelet degranulation	4	0	0.565	0.63133	119.43	91.2	108.8	53.86	26.18	1.2079e+08	5.50052e+07	4.79546e+07	8.63506e+07	6.56577e+07	5.10843e+07	High	High	High	High	High	High	1
FALSE	High	Master Protein	P0DOX7	immunoglobulin kappa light chain [OS=Homo sapiens]	0	71.345	54	7	116	3	214	23.4	7.17	151.64	7	response to stimulus	extracellular;membrane		Pf00047, Pf07654, Pf07679, Pf07686, Pf13927								0	4	0.972	0.999796	107.71	120.7	79.3	20.83	87.33	2.25149e+08	2.71964e+08	3.40797e+08	4.30218e+08	5.21179e+07	1.78786e+08	High	High	High	High	Not Found	High	1
FALSE	High	Master Protein	Q14152	Eukaryotic translation initiation factor 3 subunit A [OS=Homo sapiens]	0	71.255	17	17	55	17	1382	166.5	6.79	33.54	17	cell organization and biogenesis;metabolic process;regulation of biological process	cytoplasm;cytosol;membrane;nucleus	protein binding;RNA binding;structural molecule activity	Pf01399	8661	ENSG00000107581.12	EIF3A	10	RNA transport	Translation Factors	Formation of the ternary complex, and subsequently, the 43S complex; L13a-mediated translational silencing of Ceruloplasmin expression; Translation initiation complex formation; GTP hydrolysis and joining of the 60S ribosomal subunit; Formation of a pool of free 40S subunits; Ribosomal scanning and start codon recognition	13	0	1.312	0.905473	74.66	125.8	74.2	14.63	87.03	3.52714e+07	3.62866e+07	4.56382e+07	3.00837e+07	646768	2.14087e+07	High	High	High	High	Peak Found	High	1
FALSE	High	Master Protein	P11586	C-1-tetrahydrofolate synthase, cytoplasmic [OS=Homo sapiens]	0	71.156	27	20	68	20	935	101.5	7.3	46.21	20	metabolic process	cytoplasm;cytosol;membrane;mitochondrion	catalytic activity;nucleotide binding;protein binding	Pf00763, Pf01268, Pf02882	4522		MTHFD1	14	Metabolic pathways; One carbon pool by folate	Folate Metabolism; One Carbon Metabolism; Trans-sulfuration and one carbon metabolism	Metabolism of folate and pterines	9	0	1.403	0.881228	71.89	114.9	85.1	22.7	62.6	6.64154e+07	4.91658e+07	4.32907e+07	3.81971e+07	7.6255e+06	3.64181e+07	High	High	High	High	Peak Found	High	1
FALSE	High	Master Protein	P61158	actin-related protein 3 [OS=Homo sapiens]	0	70.52	49	15	118	15	418	47.3	5.88	78.93	15	cell division;cell organization and biogenesis;cellular component movement;regulation of biological process;response to stimulus	cytoplasm;cytoskeleton;cytosol;membrane	nucleotide binding;protein binding;structural molecule activity	Pf00022	10096	ENSG00000115091.11	ACTR3	2		Association Between Physico-Chemical Features and Toxicity Associated Pathways	EPHB-mediated forward signaling; Clathrin-mediated endocytosis; RHO GTPases Activate WASPs and WAVEs; Regulation of actin dynamics for phagocytic cup formation	16	0	1.088	0.999796	102.71	103.2	96.8	16.15	64.74	8.29487e+07	9.89633e+07	1.149e+08	1.16914e+08	2.11398e+07	9.28105e+07	High	High	High	High	High	High	1
FALSE	High	Master Protein	P38919	Eukaryotic initiation factor 4A-III [OS=Homo sapiens]	0	70.504	42	16	70	14	411	46.8	6.73	48.08	16	metabolic process;regulation of biological process;response to stimulus;transport	cytoplasm;cytosol;membrane;nucleus;spliceosomal complex	catalytic activity;nucleotide binding;protein binding;RNA binding	Pf00270, Pf00271	9775	ENSG00000141543.9	EIF4A3	17	RNA transport; mRNA surveillance pathway; Spliceosome		ISG15 antiviral mechanism; mRNA 3'-end processing; mRNA Splicing - Major Pathway; Cleavage of Growing Transcript in the Termination Region ; Regulation of expression of SLITs and ROBOs; Transport of Mature mRNA derived from an Intron-Containing Transcript; Nonsense Mediated Decay (NMD) enhanced by the Exon Junction Complex (EJC); Deadenylation of mRNA	27	0	1.022	0.999796	120.29	85.6	114.4	16.36	40.33	1.13805e+08	9.22044e+07	1.28452e+08	1.63317e+08	6.87923e+07	1.52151e+08	High	High	High	High	High	High	1	Met-loss+Acetyl [N-Term]
FALSE	High	Master Protein	P19338	Nucleolin [OS=Homo sapiens]	0	70.433	25	17	117	17	710	76.6	4.7	100.09	17	regulation of biological process;response to stimulus	cytoplasm;membrane;nucleus	DNA binding;protein binding;RNA binding	Pf00076, Pf13893, Pf14259	4691	ENSG00000115053.15	NCL	2	Pathogenic Escherichia coli infection	Pathogenic Escherichia coli infection; VEGFA-VEGFR2 Signaling Pathway	Major pathway of rRNA processing in the nucleolus and cytosol	7	0	2.56	0.28742	102.36	124.2	75.8	6.73	63.28	2.74933e+08	2.71441e+08	2.42666e+08	165690251	3.51074e+07	1.83754e+08	High	High	High	High	High	High	1
FALSE	High	Master Protein	P60174-1	Isoform 2 of Triosephosphate isomerase [OS=Homo sapiens]	0	70.233	75	12	81	12	249	26.7	6.9	58.71	12	development;metabolic process	cytosol;nucleus	catalytic activity;protein binding	Pf00121	7167	ENSG00000111669.14	TPI1	12		Fatty Acid Beta Oxidation; Cori Cycle; Glycolysis and Gluconeogenesis		3	0	1.005	0.999796	142.03	119.7	80.3	39.63	67.61	1.00542e+08	5.42665e+07	5.21769e+07	9.11981e+07	2.66854e+07	3.64316e+07	High	High	High	High	High	High	1
FALSE	High	Master Protein	P04792	Heat shock protein beta-1 [OS=Homo sapiens]	0	70.148	70	10	83	10	205	22.8	6.4	65	10	cellular component movement;metabolic process;regulation of biological process;response to stimulus	cytoplasm;cytoskeleton;cytosol;membrane;nucleus;proteasome	enzyme regulator activity;protein binding;RNA binding	Pf00011	3315	ENSG00000106211.8	HSPB1	7	VEGF signaling pathway; MAPK signaling pathway; Amoebiasis; Epstein-Barr virus infection	Apoptosis-related network due to altered Notch3 in ovarian cancer; Fas Ligand (FasL) pathway and Stress induction of Heat Shock Proteins (HSP) regulation; MAPK Signaling Pathway; ATM Signaling Network in Development and Disease; VEGFA-VEGFR2 Signaling Pathway; p38 MAPK Signaling Pathway	AUF1 (hnRNP D0) binds and destabilizes mRNA; VEGFA-VEGFR2 Pathway; MAPK6/MAPK4 signaling	19	0	2.791	0.210913	121.7	136.4	63.6	15.44	44.81	1.11654e+08	9.57924e+07	8.18972e+07	4.46164e+07	2.18713e+07	5.90712e+07	High	High	High	High	High	High	1
FALSE	High	Master Protein	P09525	annexin A4 [OS=Homo sapiens]	0	70.067	51	14	78	2	319	35.9	6.13	71.55	14	cell differentiation;regulation of biological process;response to stimulus	cell surface;cytoplasm;membrane;nucleus	enzyme regulator activity;metal ion binding;protein binding	Pf00191	307		ANXA4	2		Prostaglandin Synthesis and Regulation		1	14	1.283	0.917843	94.41	110.9	89.1	42.96	68.7	8.71002e+07	3.66178e+07	5.48252e+07	4.40195e+07	7.00918e+06	4.86785e+07	High	High	High	High	Peak Found	High	1
FALSE	High	Master Protein	P16885	1-phosphatidylinositol 4,5-bisphosphate phosphodiesterase gamma-2 [OS=Homo sapiens]	0	69.779	17	19	49	19	1265	147.8	6.64	34.81	19	cell differentiation;cellular homeostasis;metabolic process;regulation of biological process;response to stimulus;transport	cytosol;membrane	catalytic activity;protein binding;signal transducer activity	Pf00017, Pf00018, Pf00168, Pf00387, Pf00388, Pf07653, Pf09279, Pf14604	5336	ENSG00000197943.9	PLCG2	16	Non-small cell lung cancer; Ras signaling pathway; Phospholipase D signaling pathway; Proteoglycans in cancer; NF-kappa B signaling pathway; ErbB signaling pathway; Metabolic pathways; B cell receptor signaling pathway; Inflammatory mediator regulation of TRP channels; HIF-1 signaling pathway; Inositol phosphate metabolism; Glioma; Calcium signaling pathway; Epstein-Barr virus infection; Leukocyt…	Leptin signaling pathway; Signaling Pathways in Glioblastoma; B Cell Receptor Signaling Pathway; Corticotropin-releasing hormone signaling pathway; Myometrial Relaxation and Contraction Pathways; Microglia Pathogen Phagocytosis Pathway; GPR40 PATHWAY	DAP12 signaling; FCERI mediated Ca+2 mobilization; Synthesis of IP3 and IP4 in the cytosol; Toll Like Receptor 4 (TLR4) Cascade; GPVI-mediated activation cascade; Dectin-2 family; Antigen activates B Cell Receptor (BCR) leading to generation of second messengers; FCERI mediated MAPK activation; CLEC7A (Dectin-1) signaling; Role of phospholipids in phagocytosis	61	0	0.545	0.588708	100.85	89.5	110.5	144.69	5.62	1.88909e+07	2.92769e+07	3.90099e+08	3.61464e+07	3.44587e+07	3.85286e+07	High	High	High	High	High	High	1	Met-loss+Acetyl [N-Term]
FALSE	High	Master Protein	Q03518	Antigen peptide transporter 1 [OS=Homo sapiens]	0	69.696	22	10	71	10	808	87.2	8.02	73.74	10	defense response;response to stimulus;transport	endoplasmic reticulum;membrane;mitochondrion	catalytic activity;nucleotide binding;protein binding;transporter activity	Pf00005, Pf00664, Pf13304, Pf13476	6890	ENSG00000232367.5; ENSG00000227816.4; ENSG00000226173.4; ENSG00000230705.4; ENSG00000168394.10; ENSG00000206297.7; ENSG00000224212.4	TAP1	6; CHR_HSCHR6_MHC_COX_CTG1; CHR_HSCHR6_MHC_APD_CTG1; CHR_HSCHR6_MHC_MANN_CTG1; CHR_HSCHR6_MHC_MCF_CTG1; CHR_HSCHR6_MHC_QBL_CTG1; CHR_HSCHR6_MHC_DBB_CTG1	ABC transporters; Primary immunodeficiency; Antigen processing and presentation; Phagosome; Herpes simplex infection	Mecp2 and Associated Rett Syndrome; Type II interferon signaling (IFNG)	ER-Phagosome pathway; Antigen Presentation: Folding, assembly and peptide loading of class I MHC	13	0	1.931	0.526814	95.42	159.8	40.2	52.55	121.74	2.69891e+07	7.30147e+07	3.759e+07	42891381	1.6517e+06	9.44696e+06	High	High	High	High	Peak Found	High	1
FALSE	High	Master Protein	P29350-1	tyrosine-protein phosphatase non-receptor type 6 [OS=Homo sapiens]	0	69.411	37	17	56	17	595	67.5	7.78	31.11	17	cell death;cell differentiation;cell proliferation;cellular component movement;defense response;metabolic process;regulation of biological process;response to stimulus;transport	cytoplasm;cytosol;extracellular;membrane;nucleus;organelle lumen	catalytic activity;protein binding;receptor activity;signal transducer activity	Pf00017, Pf00102, Pf00782, Pf14566	5777	ENSG00000111679.16	PTPN6	12	Proteoglycans in cancer; B cell receptor signaling pathway; Natural killer cell mediated cytotoxicity; Adherens junction; Jak-STAT signaling pathway; Leishmaniasis; T cell receptor signaling pathway	Regulation of toll-like receptor signaling pathway; Prolactin Signaling Pathway; B Cell Receptor Signaling Pathway; T-Cell Receptor and Co-stimulatory Signaling; IL-3 Signaling Pathway; Kit receptor signaling pathway; T-Cell antigen Receptor (TCR) pathway during Staphylococcus aureus infection; VEGFA-VEGFR2 Signaling Pathway; Microglia Pathogen Phagocytosis Pathway; IL-4 Signaling Pathway; Interf…	PD-1 signaling; PECAM1 interactions; Signal regulatory protein family interactions; Interleukin receptor SHC signaling; Platelet sensitization by LDL; Regulation of IFNA signaling; CD22 mediated BCR regulation; Neutrophil degranulation; GPVI-mediated activation cascade; Regulation of IFNG signaling; Regulation of KIT signaling; Antigen activates B Cell Receptor (BCR) leading to generation of seco…	51	0	0.311	0.0861987	115.13	59.6	140.4	58.98	73.47	1.12265e+07	1.56932e+07	3.37548e+07	5.87652e+07	8.0858e+06	3.69547e+07	High	High	High	High	Peak Found	High	1
FALSE	High	Master Protein	Q99623	Prohibitin-2 [OS=Homo sapiens]	0	69.304	55	14	53	14	299	33.3	9.83	29.82	14	cell organization and biogenesis;metabolic process;regulation of biological process;response to stimulus;transport	cell surface;cytoplasm;membrane;mitochondrion;nucleus	protein binding	Pf01145	11331	ENSG00000215021.8	PHB2	12			Processing of SMDT1	3	0	1.996	0.562682	118.36	140	60	34.48	30.78	1.58705e+08	1.01616e+08	8.2977e+07	4.35577e+07	2.59751e+07	4.94306e+07	High	High	High	High	High	High	1
FALSE	High	Master Protein	Q13576-1	Ras GTPase-activating-like protein IQGAP2 [OS=Homo sapiens]	0	68.811	16	22	39	19	1575	180.5	5.64	16.07	22	cell organization and biogenesis;regulation of biological process;response to stimulus;transport	cell surface;cytoplasm;cytoskeleton;cytosol;membrane	enzyme regulator activity;protein binding	Pf00307, Pf00616, Pf03836	10788	ENSG00000145703.15	IQGAP2	5	Regulation of actin cytoskeleton	G13 Signaling Pathway	RHO GTPases activate IQGAPs; Neutrophil degranulation	9	0	1.138	0.97439	84.9	88.2	111.8	33.19	60.89	9.90198e+06	1.96424e+07	1.45005e+07	1.83958e+07	4.70645e+06	2.21665e+07	Peak Found	High	High	High	High	High	1
FALSE	High	Master Protein	Q96AE4	Far upstream element-binding protein 1 [OS=Homo sapiens]	0	68.731	34	15	76	14	644	67.5	7.61	59.43	15	metabolic process;regulation of biological process	nucleus	DNA binding;protein binding;RNA binding	Pf00013, Pf07650, Pf13014	8880	ENSG00000162613.16	FUBP1	1				0	0	0.596	0.698657	88.02	70.4	129.6	21.64	52.04	3.58059e+07	3.18071e+07	4.78082e+07	7.17954e+07	2.13406e+07	6.58998e+07	High	High	High	High	High	High	1	Met-loss+Acetyl [N-Term]
FALSE	High	Master Protein	O00151	PDZ and LIM domain protein 1 [OS=Homo sapiens]	0	68.386	56	13	50	13	329	36	7.02	28.67	13	regulation of biological process;response to stimulus	cytoplasm;cytoskeleton	metal ion binding;protein binding	Pf00412, Pf00595, Pf13180	9124	ENSG00000107438.8	PDLIM1	10				0	0	1.224	0.952099	78.99	119.4	80.6	60.09	10.42	5.64048e+07	2.67004e+07	1.78038e+07	1.67313e+07		1.9393e+07	High	High	High	High	High	High	1	Met-loss+Acetyl [N-Term]
FALSE	High	Master Protein	P49792	E3 SUMO-protein ligase RanBP2 [OS=Homo sapiens]	0	68.287	9	19	38	13	3224	358	6.2	18.06	19	cell organization and biogenesis;metabolic process;regulation of biological process;response to stimulus;transport	cytoplasm;cytosol;membrane;mitochondrion;nucleus	catalytic activity;enzyme regulator activity;metal ion binding;protein binding;RNA binding	Pf00160, Pf00515, Pf00638, Pf00641, Pf07719, Pf12185, Pf13414, Pf13432, Pf14559	5903	ENSG00000153201.15	RANBP2	2	RNA transport		Rev-mediated nuclear export of HIV RNA; ISG15 antiviral mechanism; NEP/NS2 Interacts with the Cellular Export Machinery; Separation of Sister Chromatids; tRNA processing in the nucleus; Transcriptional regulation by small RNAs; Nuclear Pore Complex (NPC) Disassembly; Regulation of Glucokinase by Glucokinase Regulatory Protein; Vpr-mediated nuclear import of PICs; Regulation of HSF1-mediated heat …	77	3	0.585	0.818945	65.91	72.9	127.1	8.64	11.61	5.2084e+06	4.38312e+06	4.75587e+06	9.54986e+06	7.60563e+06	8.29893e+06	High	High	High	High	Peak Found	High	1
FALSE	High	Master Protein	P49368-1	T-complex protein 1 subunit gamma [OS=Homo sapiens]	0	68.162	39	18	68	18	545	60.5	6.49	44.37	18	cell organization and biogenesis;metabolic process;regulation of biological process;transport	cytoplasm;cytoskeleton;cytosol;membrane	nucleotide binding;protein binding;RNA binding	Pf00118	7203	ENSG00000163468.14	CCT3	1			BBSome-mediated cargo-targeting to cilium; Prefoldin mediated transfer of substrate to CCT/TriC; Cooperation of PDCL (PhLP1) and TRiC/CCT in G-protein beta folding; Association of TriC/CCT with target proteins during biosynthesis; Formation of tubulin folding intermediates by CCT/TriC; Folding of actin by CCT/TriC	13	0	1.743	0.712324	97.91	131.4	68.6	18.84	24.07	7.9499e+07	6.69029e+07	5.42895e+07	3.93961e+07	2.40478e+07	3.49021e+07	High	High	High	High	High	High	1
FALSE	High	Master Protein	P51608-2	Isoform B of Methyl-CpG-binding protein 2 [OS=Homo sapiens]	0	67.93	37	13	55	13	498	53.3	9.88	46.32	13	cell communication;cell differentiation;cell organization and biogenesis;defense response;metabolic process;regulation of biological process;response to stimulus;transport	cytoplasm;cytosol;mitochondrion;nucleus	DNA binding;nucleotide binding;protein binding;RNA binding	Pf01429	4204	ENSG00000169057.21	MECP2	X		Ectoderm Differentiation; Mecp2 and Associated Rett Syndrome; Lung fibrosis; Sudden Infant Death Syndrome (SIDS) Susceptibility Pathways		4	0	0.23	0.0149585	106.34	30.3	169.7	52.13	73.71	6.06194e+06	6.76814e+06	1.46694e+07	3.79407e+07	4.99131e+06	4.69269e+07	High	High	High	High	High	High	1	Met-loss+Acetyl [N-Term]
FALSE	High	Master Protein	P21980	Protein-glutamine gamma-glutamyltransferase 2 [OS=Homo sapiens]	0	67.868	31	16	90	16	687	77.3	5.22	71.96	16	cell organization and biogenesis;cellular homeostasis;metabolic process;regulation of biological process;response to stimulus;transport	cytoplasm;cytosol;endoplasmic reticulum;membrane;mitochondrion	catalytic activity;metal ion binding;nucleotide binding;protein binding	Pf00868, Pf00927, Pf01841	7052	ENSG00000198959.11	TGM2	20	Huntington's disease			1	0	0.471	0.416198	114.66	98.4	101.6	64.11	91.87	2.20726e+07	5.0013e+07	9.15752e+07	5.16088e+07	2.33103e+07	1.59207e+08	High	High	High	High	High	High	1	Met-loss+Acetyl [N-Term]
FALSE	High	Master Protein	Q02218	2-oxoglutarate dehydrogenase, mitochondrial [OS=Homo sapiens]	0	67.704	27	19	61	19	1023	115.9	6.86	28.45	19	cellular component movement;metabolic process	cytosol;membrane;mitochondrion;organelle lumen	catalytic activity;metal ion binding;protein binding	Pf00676, Pf02779	4967	ENSG00000105953.14	OGDH	7	Tryptophan metabolism; Lysine degradation; Citrate cycle (TCA cycle); Metabolic pathways; Carbon metabolism	TCA Cycle and Deficiency of Pyruvate Dehydrogenase complex (PDHc); Amino Acid metabolism; Tryptophan metabolism; TCA Cycle	Lysine catabolism; Glyoxylate metabolism and glycine degradation; Citric acid cycle (TCA cycle)	17	0	1.22	0.961443	103.79	102.8	97.2	21.86	39.49	3.26781e+07	2.15394e+07	3.21944e+07	2.44615e+07	5.10313e+07	3.04187e+07	High	High	High	High	High	High	1
FALSE	High	Master Protein	Q13200	26S proteasome non-ATPase regulatory subunit 2 [OS=Homo sapiens]	0	67.695	23	16	45	16	908	100.1	5.2	17.96	16	metabolic process;regulation of biological process;response to stimulus;transport	cytoplasm;cytosol;extracellular;membrane;nucleus;organelle lumen;proteasome	catalytic activity;enzyme regulator activity;nucleotide binding;protein binding	Pf01851	5708	ENSG00000175166.16	PSMD2	3	Epstein-Barr virus infection; Proteasome	Proteasome Degradation; TNF alpha Signaling Pathway; Parkin-Ubiquitin Proteasomal System pathway	Regulation of RAS by GAPs; CDT1 association with the CDC6:ORC:origin complex; Downstream TCR signaling; UCH proteinases; NIK-->noncanonical NF-kB signaling; Hh mutants that don't undergo autocatalytic processing are degraded by ERAD; SCF-beta-TrCP mediated degradation of Emi1; Neutrophil degranulation; Cross-presentation of soluble exogenous antigens (endosomes); Separation of Sister Chromatids; …	154	0	0.962	0.999796	87.07	128.2	71.8	16.37	62.77	2.63018e+07	2.87169e+07	2.06673e+07	1.67865e+07	3.27602e+06	1.47437e+07	High	High	High	High	Peak Found	High	1
FALSE	High	Master Protein	Q92835	Phosphatidylinositol 3,4,5-trisphosphate 5-phosphatase 1 [OS=Homo sapiens]	0	67.606	21	17	36	17	1189	133.2	7.59	29.62	17	cell death;cellular component movement;metabolic process;regulation of biological process;response to stimulus	cytoplasm;cytoskeleton;cytosol;membrane	catalytic activity;protein binding	Pf00017, Pf03372	3635	ENSG00000281614.2; ENSG00000168918.13	INPP5D	2; CHR_HG2232_PATCH	Phosphatidylinositol signaling system; Fc gamma R-mediated phagocytosis; Inositol phosphate metabolism; B cell receptor signaling pathway; Fc epsilon RI signaling pathway	B Cell Receptor Signaling Pathway; IL-3 Signaling Pathway; Kit receptor signaling pathway; IL-4 Signaling Pathway; EGF/EGFR Signaling Pathway	Synthesis of IP3 and IP4 in the cytosol; PECAM1 interactions; Downstream TCR signaling; Synthesis of PIPs at the plasma membrane; Interleukin receptor SHC signaling	29	0	0.318	0.135449	96.3	51.8	148.2	31.7	81.07	3.38285e+06	5.3344e+06	6.5941e+06	2.60489e+07	2.43591e+06	1.52615e+07	Peak Found	Peak Found	High	High	Peak Found	High	1
FALSE	High	Master Protein	Q86YV0	RAS protein activator like-3 [OS=Homo sapiens]	0	67.592	21	17	45	17	1011	111.8	8.75	34.07	17	metabolic process;regulation of biological process;response to stimulus	cytoplasm;cytosol;membrane	enzyme regulator activity	Pf00616, Pf04156, Pf07106, Pf12329, Pf12718, Pf13863, Pf14932	64926	ENSG00000105122.12	RASAL3	19	Ras signaling pathway		Regulation of RAS by GAPs; Signaling by RAS mutants; Interleukin-20 family signaling	14	0	0.62	0.760342	83.04	67	133	98.74	82.31	9.01843e+06	1.20943e+07	5.2353e+07	3.10235e+07	1.39657e+06	2.40162e+07	High	High	High	High	Peak Found	High	1
FALSE	High	Master Protein	Q10567	AP-1 complex subunit beta-1 [OS=Homo sapiens]	0	66.537	21	14	46	1	949	104.6	5.06	28.12	14	regulation of biological process;transport	cytosol;Golgi;membrane	protein binding;transporter activity	Pf01602, Pf02883, Pf09066, Pf12717, Pf13646	162		AP1B1	22	Lysosome		Nef mediated downregulation of MHC class I complex cell surface expression; MHC class II antigen presentation; Golgi Associated Vesicle Biogenesis; Lysosome Vesicle Biogenesis	17	0														Not Found	Not Found	Not Found	High	Not Found	Not Found	1
FALSE	High	Master Protein	P51991-1	Heterogeneous nuclear ribonucleoprotein A3 [OS=Homo sapiens]	0	66.469	31	10	125	1	378	39.6	9.01	104.22	10	metabolic process;transport	cytoplasm;nucleus;spliceosomal complex	protein binding;RNA binding;transporter activity	Pf00076, Pf13893, Pf14259	220988	ENSG00000170144.20	HNRNPA3	2	Spliceosome		mRNA Splicing - Major Pathway	5	10	1.07	0.999796	118.77	102.8	97.2	3.91	84.74	1.21999e+08	1.12998e+08	1.19238e+08	1.66544e+08	7.35906e+06	1.12788e+08	High	High	High	High	Peak Found	High	1	Acetyl [N-Term]
FALSE	High	Master Protein	P34932	Heat shock 70 kDa protein 4 [OS=Homo sapiens]	0	66.442	26	15	57	13	840	94.3	5.19	42.78	15	cell organization and biogenesis;response to stimulus;transport	cytoplasm;cytosol	nucleotide binding;protein binding	Pf00012, Pf06723	3308	ENSG00000170606.14	HSPA4	5	Antigen processing and presentation	Parkin-Ubiquitin Proteasomal System pathway	Regulation of HSF1-mediated heat shock response	6	2	1.736	0.669548	92.94	138.5	61.5	24.19	33.19	3.64196e+07	2.3213e+07	3.69798e+07	1.69671e+07	8.59986e+06	1.61697e+07	High	High	High	High	Peak Found	High	1
FALSE	High	Master Protein	Q92499	ATP-dependent RNA helicase DDX1 [OS=Homo sapiens]	0	66.032	31	17	60	17	740	82.4	7.23	27.4	17	cell organization and biogenesis;development;metabolic process;regulation of biological process;response to stimulus	cytoplasm;cytosol;membrane;nucleus	catalytic activity;DNA binding;nucleotide binding;protein binding;RNA binding	Pf00270, Pf00271, Pf00622	1653	ENSG00000079785.14	DDX1	2		DDX1 as a regulatory component of the Drosha microprocessor; mRNA Processing	tRNA processing in the nucleus	5	0	0.657	0.783267	108.97	20.5	179.5	20.91	106.62	4.6207e+07	6.16073e+07	4.17378e+07	1.48648e+08	1.55368e+09	4.03742e+08	High	High	High	High	Peak Found	High	1
FALSE	High	Master Protein	Q9Y265	RuvB-like 1 [OS=Homo sapiens]	0	65.892	41	13	63	13	456	50.2	6.42	36.98	13	cell division;cell organization and biogenesis;metabolic process;regulation of biological process;response to stimulus	cytoplasm;cytoskeleton;cytosol;membrane;nucleus	catalytic activity;nucleotide binding;protein binding	Pf00004, Pf01078, Pf01695, Pf05496, Pf06068, Pf06414, Pf07726, Pf13191, Pf13238, Pf13245, Pf13481	8607	ENSG00000175792.11	RUVBL1	3	Wnt signaling pathway	Gastric Cancer Network 1	Ub-specific processing proteases; UCH proteinases; DNA Damage Recognition in GG-NER; HATs acetylate histones; Formation of the beta-catenin:TCF transactivating complex; Telomere Extension By Telomerase; Deposition of new CENPA-containing nucleosomes at the centromere	25	0	1.187	0.97439	120.96	125.1	74.9	13.8	59.95	3.80867e+07	2.91993e+07	3.18615e+07	1.90821e+07	1.548e+07	4.44532e+07	High	High	High	High	High	High	1
FALSE	High	Master Protein	O43390-1	heterogeneous nuclear ribonucleoprotein r [OS=Homo sapiens]	0	65.892	33	18	79	13	633	70.9	8.13	38.04	18	metabolic process;regulation of biological process	cytoplasm;endoplasmic reticulum;nucleus;spliceosomal complex	protein binding;RNA binding	Pf00076, Pf13893, Pf14259	10236	ENSG00000282958.1; ENSG00000125944.18	HNRNPR	1; CHR_HSCHR1_4_CTG3		mRNA Processing	mRNA Splicing - Major Pathway	5	6	1.989	0.566897	105.49	134.5	65.5	20.13	79.55	1.6611e+08	1.22921e+08	1.15934e+08	6.76542e+07	3.82089e+06	5.98061e+07	High	High	High	High	Peak Found	High	1
FALSE	High	Master Protein	P22695	Cytochrome b-c1 complex subunit 2, mitochondrial [OS=Homo sapiens]	0	65.629	41	13	48	13	453	48.4	8.63	40.13	13	metabolic process;transport	membrane;mitochondrion	catalytic activity;metal ion binding;protein binding	Pf00675, Pf05193	7385	ENSG00000140740.10; ENSG00000284493.1	UQCRC2	16; CHR_HG926_PATCH	Cardiac muscle contraction; Alzheimer's disease; Non-alcoholic fatty liver disease (NAFLD); Huntington's disease; Metabolic pathways; Oxidative phosphorylation; Parkinson's disease	Electron Transport Chain	Respiratory electron transport	12	0	0.603	0.71203	92.5	93.9	106.1	43.53	13.52	4.3033e+07	1.97828e+07	2.34009e+07	2.64254e+07	3.13733e+07	2.41519e+07	High	High	High	High	High	High	1
FALSE	High	Master Protein	P55084	Trifunctional enzyme subunit beta, mitochondrial [OS=Homo sapiens]	0	65.593	36	15	100	15	474	51.3	9.41	83.59	15	metabolic process	endoplasmic reticulum;membrane;mitochondrion	catalytic activity;protein binding;RNA binding	Pf00108, Pf00109, Pf02803	3032	ENSG00000138029.13	HADHB	2	Metabolic pathways; Fatty acid degradation; Valine, leucine and isoleucine degradation; Fatty acid elongation; Fatty acid metabolism	Fatty Acid Beta Oxidation; Valproic acid pathway; Sudden Infant Death Syndrome (SIDS) Susceptibility Pathways	Beta oxidation of hexanoyl-CoA to butanoyl-CoA; Beta oxidation of lauroyl-CoA to decanoyl-CoA-CoA; Beta oxidation of palmitoyl-CoA to myristoyl-CoA; Beta oxidation of myristoyl-CoA to lauroyl-CoA; Acyl chain remodeling of CL; Beta oxidation of decanoyl-CoA to octanoyl-CoA-CoA; mitochondrial fatty acid beta-oxidation of unsaturated fatty acids; Beta oxidation of octanoyl-CoA to hexanoyl-CoA	23	0	0.981	0.999796	68.14	104	96	18.36	16.79	7.08466e+07	7.43737e+07	9.82346e+07	6.86835e+07	6.86273e+07	9.07599e+07	High	High	High	High	High	High	1
FALSE	High	Master Protein	P02679	Fibrinogen gamma chain [OS=Homo sapiens]	0	65.516	37	14	50	14	453	51.5	5.62	36.25	14	cell organization and biogenesis;coagulation;metabolic process;regulation of biological process;response to stimulus;transport	cell surface;cytoplasm;extracellular;membrane;organelle lumen	catalytic activity;metal ion binding;protein binding;structural molecule activity	Pf00147, Pf08317, Pf08702, Pf15397	2266	ENSG00000171557.16	FGG	4	Staphylococcus aureus infection; Platelet activation; Complement and coagulation cascades	Blood Clotting Cascade; VEGFA-VEGFR2 Signaling Pathway	Post-translational protein phosphorylation; Integrin cell surface interactions; Regulation of Insulin-like Growth Factor (IGF) transport and uptake by Insulin-like Growth Factor Binding Proteins (IGFBPs); Signaling by BRAF and RAF fusions; MAP2K and MAPK activation; GRB2:SOS provides linkage to MAPK signaling for Integrins ; Signaling by RAS mutants; Signaling by high-kinase activity BRAF mutants…	42	0	0.969	0.999796	86.89	88.3	111.7	19.43	85.94	5.17634e+07	4.98091e+07	3.54992e+07	6.30209e+07	1.96854e+06	8.45696e+07	High	High	High	High	Peak Found	High	1
FALSE	High	Master Protein	Q10567-3	Isoform C of AP-1 complex subunit beta-1 [OS=Homo sapiens]	0	65.472	21	14	47	1	939	103.5	5.16	28.12	14	regulation of biological process;transport	cytosol;Golgi;membrane	protein binding;transporter activity	Pf01602, Pf02883, Pf09066, Pf12717, Pf13646	162		AP1B1	22				0	5	1.077	0.97439	60	110.7	89.3	14.63	20	7.52719e+06	5.59994e+06	6.74321e+06	4713551		6.26601e+06	High	Peak Found	Peak Found	Peak Found	Not Found	High	1
FALSE	High	Master Protein	P54652	Heat shock-related 70 kDa protein 2 [OS=Homo sapiens]	0	65.438	22	14	125	3	639	70	5.74	86.01	14	cell differentiation;cell organization and biogenesis;metabolic process;regulation of biological process;response to stimulus	cell surface;cytoplasm;cytoskeleton;cytosol;membrane;mitochondrion;nucleus	nucleotide binding;protein binding	Pf00012, Pf06723	3306	ENSG00000126803.9	HSPA2	14	Influenza A; Protein processing in endoplasmic reticulum; Epstein-Barr virus infection; Legionellosis; Measles; MAPK signaling pathway; Longevity regulating pathway - multiple species; Antigen processing and presentation; Estrogen signaling pathway; Toxoplasmosis; Spliceosome; Endocytosis	Parkin-Ubiquitin Proteasomal System pathway	Meiotic synapsis; Attenuation phase; HSP90 chaperone cycle for steroid hormone receptors (SHR); Regulation of HSF1-mediated heat shock response	24	0	0.237	0.112279	20.5	43.7	156.3	30.32	19.47	1.38714e+06	2.44817e+06	1.64344e+06	5.12197e+06		6.75741e+06	High	High	High	Peak Found	Not Found	High	1
FALSE	High	Master Protein	O00567	Nucleolar protein 56 [OS=Homo sapiens]	0	65.299	31	14	33	14	594	66	9.19	25.77	14	metabolic process	cytoplasm;membrane;nucleus	protein binding;RNA binding	Pf01798, Pf08060, Pf08156	10528	ENSG00000101361.16	NOP56	20	Ribosome biogenesis in eukaryotes		Major pathway of rRNA processing in the nucleolus and cytosol; Association of TriC/CCT with target proteins during biosynthesis; rRNA modification in the nucleus and cytosol	10	0	0.888	0.97439	80.84	94	106	19.37	84.2	2.90738e+07	2.96548e+07	4.04461e+07	3.34139e+07	2.32781e+06	4.91485e+07	Peak Found	High	High	High	Peak Found	High	1
FALSE	High	Master Protein	Q92608-1	Dedicator of cytokinesis protein 2 [OS=Homo sapiens]	0	65.27	12	20	45	20	1830	211.8	6.87	40.73	20	cell organization and biogenesis;cell proliferation;regulation of biological process;response to stimulus;transport	cytoplasm;cytoskeleton;cytosol;extracellular;membrane;organelle lumen	enzyme regulator activity;protein binding	Pf00018, Pf06920, Pf07653, Pf14429, Pf14604	1794	ENSG00000134516.15	DOCK2	5	Chemokine signaling pathway; Fc gamma R-mediated phagocytosis	Chemokine signaling pathway	Neutrophil degranulation; Factors involved in megakaryocyte development and platelet production; Nef and signal transduction	14	0	0.667	0.800666	75.62	90.2	109.8	45	58.23	3.53672e+07	1.44298e+07	2.13303e+07	4.00571e+07	1.03953e+07	2.59891e+07	Peak Found	High	High	High	Peak Found	High	1
FALSE	High	Master Protein	Q99536	Synaptic vesicle membrane protein VAT-1 homolog [OS=Homo sapiens]	0	65.092	38	9	65	9	393	41.9	6.29	44.76	9	metabolic process;regulation of biological process;transport	cytoplasm;extracellular;membrane;mitochondrion;organelle lumen	catalytic activity;metal ion binding	Pf00107, Pf08240, Pf13602	10493	ENSG00000108828.15	VAT1	17			Neutrophil degranulation	3	0	0.981	0.999796	61.63	105.1	94.9	47.59	18.71	3.03774e+07	2.81237e+07	1.04144e+07	2.30591e+07	2.53831e+07	3.27594e+07	High	High	High	High	High	High	1
FALSE	High	Master Protein	P29590-3	Isoform PML-8 of Protein PML [OS=Homo sapiens]	0	64.833	25	18	53	3	824	90.2	6.92	61.99	18	cell differentiation;cell organization and biogenesis;cellular component movement;cellular homeostasis;defense response;metabolic process;regulation of biological process;response to stimulus;transport	cytoplasm;cytosol;membrane;nucleus	DNA binding;metal ion binding;protein binding	Pf00097, Pf00643, Pf12126, Pf13920, Pf14634	5371		PML	15		TGF-beta Signaling Pathway		1	0	0.992	0.999796	83.1	107.7	92.3	33.68	51.83	1.63438e+07	1.55628e+07	8.18674e+06	1.66967e+07	4.95776e+06	1.33461e+07	Peak Found	Peak Found	Peak Found	High	Peak Found	High	1
FALSE	High	Master Protein	Q3ZCM7	tubulin beta-8 chain [OS=Homo sapiens]	0	64.518	23	8	212	1	444	49.7	4.89	170.89	8	cell organization and biogenesis	cytoplasm;cytoskeleton	catalytic activity;nucleotide binding;structural molecule activity	Pf00091, Pf03953, Pf10644	347688	ENSG00000261456.5	TUBB8	10	Pathogenic Escherichia coli infection; Phagosome; Gap junction	Pathogenic Escherichia coli infection; Parkin-Ubiquitin Proteasomal System pathway	COPI-independent Golgi-to-ER retrograde traffic; COPI-dependent Golgi-to-ER retrograde traffic; Carboxyterminal post-translational modifications of tubulin; Cilium Assembly; Recruitment of NuMA to mitotic centrosomes; Translocation of GLUT4 to the plasma membrane; Microtubule-dependent trafficking of connexons from Golgi to the plasma membrane; Separation of Sister Chromatids; COPI-mediated anter…	56	0	100	1.1796e-16		200		99.77		5.2371e+06	904515					High	Peak Found	High	High	Not Found	Not Found	1
FALSE	High	Master Protein	Q9NYU2-1	UDP-glucose:glycoprotein glucosyltransferase 1 [OS=Homo sapiens]	0	64.246	15	18	47	18	1555	177.1	5.63	9.02	18	metabolic process;regulation of biological process;response to stimulus	endoplasmic reticulum;organelle lumen	catalytic activity;protein binding	Pf06427	56886	ENSG00000136731.12	UGGT1	2	Protein processing in endoplasmic reticulum		ER Quality Control Compartment (ERQC)	7	0	0.972	0.999796	81.09	104	96	13.69	5.66	2.9539e+07	3.26079e+07	2.47399e+07	2.65594e+07	2.95746e+07	2.72818e+07	High	High	High	High	Peak Found	High	1
FALSE	High	Master Protein	B0I1T2-1	unconventional myosin-Ig [OS=Homo sapiens]	0	64.045	21	15	41	13	1018	116.4	8.73	38.16	15	cellular component movement;regulation of biological process;response to stimulus;transport	membrane	catalytic activity;motor activity;nucleotide binding;protein binding	Pf00063, Pf06017	64005	ENSG00000136286.14	MYO1G	7				0	2	0.913	0.999796	76.7	122	78	33.91	90.44	1.50148e+07	1.67662e+07	2.73707e+07	2.62549e+07	2.72269e+06	1.07144e+07	High	High	High	High	Peak Found	High	1
FALSE	High	Master Protein	P07910-2	Isoform C1 of Heterogeneous nuclear ribonucleoproteins C1/C2 [OS=Homo sapiens]	0	63.971	39	12	110	12	293	32.3	5.08	81.88	12	cell differentiation;cell organization and biogenesis;metabolic process;regulation of biological process	cytoskeleton;cytosol;extracellular;membrane;nucleus;spliceosomal complex	DNA binding;protein binding;RNA binding	Pf00076, Pf13893, Pf14259	3183	ENSG00000092199.17	HNRNPC	14		mRNA Processing		1	0	1.524	0.830401	128.25	105.3	94.7	14.45	102.18	1.8548e+08	1.38751e+08	1.70089e+08	1.53026e+08	7.19749e+08	1.1845e+08	High	High	High	High	High	High	1
FALSE	High	Master Protein	O43776	Asparagine--tRNA ligase, cytoplasmic [OS=Homo sapiens]	0	63.882	33	14	56	14	548	62.9	6.25	24.53	14	metabolic process	cytoplasm;cytosol;mitochondrion	catalytic activity;nucleotide binding	Pf00152, Pf01336	4677	ENSG00000134440.11	NARS	18	Aminoacyl-tRNA biosynthesis	Photodynamic therapy-induced unfolded protein response	Cytosolic tRNA aminoacylation	6	0	2.298	0.401391	96.92	139.8	60.2	53.71	88.36	4.68806e+07	9.87585e+07	3.7881e+07	4.26123e+07	3.61801e+06	2.02114e+07	High	High	High	High	Peak Found	High	1
FALSE	High	Master Protein	P10412	Histone H1.4 [OS=Homo sapiens]	0	63.838	41	13	121	3	219	21.9	11.03	189.08	13	cell organization and biogenesis;metabolic process;regulation of biological process	chromosome;nucleus	DNA binding;metal ion binding;nucleotide binding;protein binding;RNA binding	Pf00538	3008	ENSG00000168298.6	HIST1H1E	6		Pathways Affected in Adenoid Cystic Carcinoma	Formation of Senescence-Associated Heterochromatin Foci (SAHF); Activation of DNA fragmentation factor	11	10	0.54	0.580628	98.65	75.2	124.8	34.79	0.24	5.98439e+08	9.56577e+08	1.24722e+09	1.58338e+09	1.59093e+09	1.58818e+09	High	High	High	High	High	High	1	Met-loss [N-Term]; Met-loss+Acetyl [N-Term]
FALSE	High	Master Protein	P42166	Lamina-associated polypeptide 2, isoform alpha [OS=Homo sapiens]	0	63.808	26	13	56	5	694	75.4	7.66	64.34	13	regulation of biological process	chromosome;nucleus	DNA binding;protein binding	Pf03020, Pf08198, Pf11560	7112	ENSG00000120802.13	TMPO	12				0	0	1.459	0.795746	35.38	122.6	77.4	4.92		4.83455e+06	4.62559e+06	4.38094e+06	2.91857e+06			High	High	High	High	Not Found	Not Found	1	Met-loss [N-Term]
FALSE	High	Master Protein	O15143	Actin-related protein 2/3 complex subunit 1B [OS=Homo sapiens]	0	63.633	45	13	59	12	372	40.9	8.35	50.44	13	cell organization and biogenesis;cellular component movement;regulation of biological process;response to stimulus	cytoplasm;cytoskeleton;cytosol	protein binding;structural molecule activity	Pf00400	10095	ENSG00000130429.12	ARPC1B	7	Bacterial invasion of epithelial cells; Pathogenic Escherichia coli infection; Fc gamma R-mediated phagocytosis; Salmonella infection; Shigellosis; Regulation of actin cytoskeleton; Endocytosis	Pathogenic Escherichia coli infection; Microglia Pathogen Phagocytosis Pathway	Regulation of actin dynamics for phagocytic cup formation; EPHB-mediated forward signaling; RHO GTPases Activate WASPs and WAVEs	21	1	1.624	0.778318	107.28	86.7	113.3	31.93	35.59	3.68162e+07	4.12729e+07	6.51704e+07	5.39572e+07	2.74871e+07	5.78666e+07	High	High	High	High	High	High	1	Met-loss+Acetyl [N-Term]
FALSE	High	Master Protein	P51991-2	Isoform 2 of Heterogeneous nuclear ribonucleoprotein A3 [OS=Homo sapiens]	0	63.5	33	10	115	1	356	37	8.31	102.29	10	metabolic process;transport	cytoplasm;nucleus;spliceosomal complex	protein binding;RNA binding;transporter activity	Pf00076, Pf13893, Pf14259	220988	ENSG00000170144.20	HNRNPA3	2				0	0	0.503	0.757712	71.7	66.9	133.1	57.84	5.27	3.89686e+06	1.26019e+06	1.94178e+06	3.7186e+06		4.00638e+06	Peak Found	Peak Found	High	High	Not Found	High	1	Acetyl [N-Term]
FALSE	High	Master Protein	Q99714-1	3-hydroxyacyl-CoA dehydrogenase type-2 [OS=Homo sapiens]	0	63.498	74	13	65	13	261	26.9	7.78	36.64	13	cell organization and biogenesis;metabolic process	cytoplasm;membrane;mitochondrion;organelle lumen	catalytic activity;protein binding;RNA binding	Pf00106, Pf08659, Pf13561	3028	ENSG00000072506.12	HSD17B10	X	Valine, leucine and isoleucine degradation; Metabolic pathways; Alzheimer's disease	Alzheimers Disease; Valproic acid pathway; Tryptophan metabolism	tRNA processing in the mitochondrion; rRNA processing in the mitochondrion; Branched-chain amino acid catabolism; tRNA modification in the mitochondrion	15	0	0.6	0.706468	74.91	95.9	104.1	8.6	42.25	2.92232e+07	2.85234e+07	3.33537e+07	4.23553e+07	1.68591e+07	3.17094e+07	High	High	High	High	High	High	1
FALSE	High	Master Protein	Q06830	peroxiredoxin-1 [OS=Homo sapiens]	0	63.407	70	13	148	11	199	22.1	8.13	119.21	13	cell proliferation;cellular homeostasis;defense response;metabolic process;regulation of biological process;response to stimulus	cytoplasm;cytosol;mitochondrion;nucleus	antioxidant activity;catalytic activity;protein binding;RNA binding	Pf00578, Pf08534, Pf10417	5052	ENSG00000117450.13	PRDX1	1	Peroxisome	Androgen receptor signaling pathway; Selenium Micronutrient Network; NRF2 pathway	TP53 Regulates Metabolic Genes; Deregulated CDK5 triggers multiple neurodegenerative pathways in Alzheimer's disease models; Detoxification of Reactive Oxygen Species	15	2	0.791	0.901013	97.97	95	105	15.01	42.78	3.45643e+08	4.2305e+08	3.18175e+08	3.82253e+08	1.7472e+08	4.50645e+08	High	High	High	High	High	High	1
FALSE	High	Master Protein	O00571	ATP-dependent RNA helicase DDX3X [OS=Homo sapiens]	0	63.273	27	13	78	12	662	73.2	7.18	63.75	13	cell death;cell organization and biogenesis;defense response;metabolic process;regulation of biological process;response to stimulus;transport	cytoplasm;cytosol;extracellular;membrane;mitochondrion;nucleus;organelle lumen	catalytic activity;DNA binding;enzyme regulator activity;nucleotide binding;protein binding;RNA binding	Pf00270, Pf00271, Pf04851	1654	ENSG00000215301.9	DDX3X	X	Hepatitis B; RIG-I-like receptor signaling pathway; Viral carcinogenesis	RIG-I-like Receptor Signaling	Neutrophil degranulation	7	0	2.065	0.520877	110.7	134.7	65.3	10.37	69.04	3.92925e+07	4.45074e+07	3.63076e+07	1.90534e+07	3.62352e+06	2.46623e+07	High	High	High	High	Peak Found	High	1	Met-loss+Acetyl [N-Term]
FALSE	High	Master Protein	Q92888-1	Rho guanine nucleotide exchange factor 1 [OS=Homo sapiens]	0	63.264	21	15	45	15	912	102.4	5.66	35.48	15	cell proliferation;regulation of biological process;response to stimulus	cytoplasm;cytosol;membrane	enzyme regulator activity;protein binding;RNA binding	Pf00621, Pf09128	9138	ENSG00000076928.17	ARHGEF1	19	Proteoglycans in cancer; Regulation of actin cytoskeleton; Vascular smooth muscle contraction; Platelet activation; Pathways in cancer	G Protein Signaling Pathways; EGF/EGFR Signaling Pathway; Regulation of Actin Cytoskeleton; G13 Signaling Pathway	G alpha (12/13) signalling events; NRAGE signals death through JNK; Signalling by NGF; Rho GTPase cycle	20	0	0.692	0.828027	82.64	66.2	133.8	57.35	42.23	1.5817e+07	1.67086e+07	4.03961e+07	3.37352e+07	1.49e+07	3.75679e+07	High	High	High	High	Peak Found	High	1
FALSE	High	Master Protein	Q9UQE7	Structural maintenance of chromosomes protein 3 [OS=Homo sapiens]	0	63.173	15	15	36	15	1217	141.5	7.18	27.89	15	cell division;cell organization and biogenesis;metabolic process;regulation of biological process;response to stimulus;transport	chromosome;cytosol;nucleus	catalytic activity;motor activity;nucleotide binding;protein binding;transporter activity	Pf01496, Pf02463, Pf04111, Pf06470, Pf10168, Pf12128, Pf13304, Pf13476, Pf13555	9126	ENSG00000108055.9	SMC3	10	Cell cycle; Oocyte meiosis	Retinoblastoma (RB) in Cancer; Mecp2 and Associated Rett Syndrome	Meiotic synapsis; Separation of Sister Chromatids; Resolution of Sister Chromatid Cohesion; Cohesin Loading onto Chromatin; Establishment of Sister Chromatid Cohesion; SUMOylation of DNA damage response and repair proteins	24	0	1.587	0.757712	72.98	115.7	84.3	58.38	22.72	4.18055e+07	1.45659e+07	1.88746e+07	1.61873e+07		1.17068e+07	High	High	High	High	Not Found	High	1
FALSE	High	Master Protein	Q9Y3I0	tRNA-splicing ligase RtcB homolog [OS=Homo sapiens]	0	63.035	35	14	41	14	505	55.2	7.23	18.79	14	metabolic process	cytoplasm;cytosol;membrane;nucleus	catalytic activity;metal ion binding;nucleotide binding;protein binding;RNA binding	Pf01139	51493	ENSG00000100220.11	C22orf28; RTCB	22			tRNA processing in the nucleus	3	0	0.784	0.901013	85.71	104.4	95.6	15.85	22.84	4.02451e+07	3.02946e+07	4.06794e+07	3.68866e+07	2.56439e+07	4.07927e+07	High	High	High	High	Peak Found	High	1
FALSE	High	Master Protein	P14550	alcohol dehydrogenase [NADP(+)] [OS=Homo sapiens]	0	62.925	59	16	59	16	325	36.6	6.79	32.28	16	metabolic process	cytosol;membrane	catalytic activity;protein binding	Pf00248	10327	ENSG00000117448.13	AKR1A1	1	Glycolysis / Gluconeogenesis; Metabolic pathways; Glycerolipid metabolism; Pentose and glucuronate interconversions	Benzo(a)pyrene metabolism; Metapathway biotransformation	Catabolism of glucuronate to xylulose-5-phosphate; Glutathione conjugation	12	1	1.218	0.963608	89.47	109.3	90.7	11.7	9.35	5.47776e+07	4.78597e+07	6.05721e+07	4.81823e+07	4.00087e+07	4.5484e+07	High	High	High	High	High	High	1	Met-loss+Acetyl [N-Term]
FALSE	High	Master Protein	P05091	Aldehyde dehydrogenase, mitochondrial [OS=Homo sapiens]	0	62.838	45	16	52	14	517	56.3	7.05	39.91	16	metabolic process	mitochondrion;organelle lumen	catalytic activity;nucleotide binding	Pf00171	217	ENSG00000111275.12	ALDH2	12	Glycolysis / Gluconeogenesis; Lysine degradation; Metabolic pathways; Pyruvate metabolism; Fatty acid degradation; Valine, leucine and isoleucine degradation; Histidine metabolism; Tryptophan metabolism; Ascorbate and aldarate metabolism; Pentose and glucuronate interconversions; Glycerolipid metabolism; beta-Alanine metabolism; Arginine and proline metabolism	Fatty Acid Omega Oxidation; Tryptophan metabolism	Ethanol oxidation; Metabolism of serotonin	24	0	1.399	0.881909	122.41	154.6	45.4	43	114.31	1.66301e+07	4.11573e+07	4.13064e+07	1.20766e+07	9.81646e+06	7.46024e+07	High	High	High	High	High	High	1
FALSE	High	Master Protein	P16403	Histone H1.2 [OS=Homo sapiens]	0	62.779	42	13	133	3	213	21.4	10.93	200.45	13	cell organization and biogenesis;metabolic process;regulation of biological process	chromosome;nucleus	DNA binding;protein binding;RNA binding	Pf00538	3006	ENSG00000187837.3	HIST1H1C	6			Formation of Senescence-Associated Heterochromatin Foci (SAHF); Activation of DNA fragmentation factor	10	0	0.313	0.0885951	26.63	47.4	152.6	55.27	7.84	1.24116e+08	1.09589e+08	2.80413e+08	3.73201e+08	4.36124e+08	3.99499e+08	High	High	High	High	High	High	1	Met-loss [N-Term]; Met-loss+Acetyl [N-Term]
FALSE	High	Master Protein	Q96B97-2	Isoform 2 of SH3 domain-containing kinase-binding protein 1 [OS=Homo sapiens]	0	62.594	34	14	40	14	628	68.5	7.5	40.26	14	cell communication;cell death;cell organization and biogenesis;cellular component movement;regulation of biological process;transport	cytoplasm;cytoskeleton;cytosol;membrane	protein binding	Pf00018, Pf07653, Pf14604	30011	ENSG00000147010.17	SH3KBP1	X		EGF/EGFR Signaling Pathway		1	0	0.535	0.633445	88.98	80.9	119.1	10.78	88.81	1.30214e+07	1.57996e+07	1.33581e+07	3.60366e+07	1.92007e+06	1.96802e+07	Peak Found	High	High	High	High	High	1
FALSE	High	Master Protein	Q9UHD8-1	Septin-9 [OS=Homo sapiens]	0	62.527	29	13	72	13	586	65.4	8.97	65.4	13	cell division;cell organization and biogenesis;regulation of biological process	cytoplasm;cytoskeleton	catalytic activity;nucleotide binding;protein binding	Pf00735, Pf01926, Pf03193, Pf04548	10801	ENSG00000184640.17	SEPT9	17	Bacterial invasion of epithelial cells			1	0	0.682	0.815112	71.57	72.2	127.8	24.55	57.45	2.02131e+07	2.51419e+07	3.29196e+07	4.4479e+07	1.38726e+07	5.6562e+07	High	High	High	High	High	High	1
FALSE	High	Master Protein	O15144	Actin-related protein 2/3 complex subunit 2 [OS=Homo sapiens]	0	62.491	54	14	67	14	300	34.3	7.36	47.95	14	cell organization and biogenesis;cellular component movement;regulation of biological process;response to stimulus	cytoplasm;cytoskeleton;cytosol;endosome;membrane	protein binding;structural molecule activity	Pf04045	10109	ENSG00000163466.15	ARPC2	2	Pathogenic Escherichia coli infection; Fc gamma R-mediated phagocytosis; Salmonella infection; Bacterial invasion of epithelial cells; Shigellosis; Regulation of actin cytoskeleton; Endocytosis	Pathogenic Escherichia coli infection	EPHB-mediated forward signaling; Clathrin-mediated endocytosis; RHO GTPases Activate WASPs and WAVEs; Regulation of actin dynamics for phagocytic cup formation	23	0	1.221	0.960935	95.42	94	106	18.25	69.43	7.80707e+07	7.44229e+07	1.02979e+08	9.49366e+07	1.31075e+07	8.79929e+07	High	High	High	High	Peak Found	High	1
FALSE	High	Master Protein	P55884	Eukaryotic translation initiation factor 3 subunit B [OS=Homo sapiens]	0	62.438	27	15	43	15	814	92.4	5	19.07	15	cell organization and biogenesis;metabolic process;regulation of biological process	cytoplasm;cytosol	protein binding;RNA binding;structural molecule activity	Pf00076, Pf08662, Pf13893, Pf14259	8662	ENSG00000106263.17	EIF3B	7	RNA transport	Translation Factors	Formation of the ternary complex, and subsequently, the 43S complex; L13a-mediated translational silencing of Ceruloplasmin expression; Translation initiation complex formation; GTP hydrolysis and joining of the 60S ribosomal subunit; Formation of a pool of free 40S subunits; Ribosomal scanning and start codon recognition	13	0	2.106	0.500064	84.15	110.1	89.9	24.21	80.45	1.28572e+08	1.69656e+08	2.10729e+08	1.38488e+08	6.98689e+06	1.45536e+08	High	High	High	High	Peak Found	High	1	Acetyl [N-Term]
FALSE	High	Master Protein	P02671-1	Fibrinogen alpha chain [OS=Homo sapiens]	0	62.399	23	15	45	15	866	94.9	6.01	38.33	15	cell organization and biogenesis;coagulation;defense response;metabolic process;regulation of biological process;response to stimulus;transport	cell surface;extracellular;membrane;organelle lumen	metal ion binding;protein binding;structural molecule activity	Pf00147, Pf02414, Pf08702, Pf12160	2243	ENSG00000171560.14	FGA	4	Complement and coagulation cascades; Platelet activation	Blood Clotting Cascade; VEGFA-VEGFR2 Signaling Pathway	Post-translational protein phosphorylation; Integrin cell surface interactions; Regulation of Insulin-like Growth Factor (IGF) transport and uptake by Insulin-like Growth Factor Binding Proteins (IGFBPs); Signaling by BRAF and RAF fusions; Amyloid fiber formation; MAP2K and MAPK activation; GRB2:SOS provides linkage to MAPK signaling for Integrins ; Signaling by RAS mutants; Signaling by high-kin…	42	0	0.672	0.807509	125.36	129.4	70.6	42.38	149.04	3.93629e+07	3.76368e+07	1.58332e+07	2.52458e+08	5.61029e+06	2.05303e+07	High	High	High	High	High	High	1
FALSE	High	Master Protein	Q14005-1	Pro-interleukin-16 [OS=Homo sapiens]	0	62.269	17	15	56	15	1332	141.7	8.06	39.12	15	cellular component movement;metabolic process;regulation of biological process;response to stimulus	cytoplasm;cytosol;extracellular;membrane;nucleus	protein binding	Pf00595	3603	ENSG00000172349.17	IL16	15			Other interleukin signaling	4	0	0.397	0.247291	67.33	69.9	130.1	46.76	16.45	5.60707e+07	2.49639e+07	2.83949e+07	5.28635e+07	3.93526e+07	5.34952e+07	High	High	High	High	High	High	1
FALSE	High	Master Protein	P38606	V-type proton ATPase catalytic subunit A [OS=Homo sapiens]	0	62.102	33	16	58	16	617	68.3	5.52	20.52	16	cellular homeostasis;metabolic process;regulation of biological process;response to stimulus;transport	cytosol;membrane;mitochondrion	catalytic activity;nucleotide binding;transporter activity	Pf00006, Pf00306, Pf02874	523	ENSG00000114573.9	ATP6V1A	3	Collecting duct acid secretion; mTOR signaling pathway; Rheumatoid arthritis; Metabolic pathways; Oxidative phosphorylation; Phagosome; Synaptic vesicle cycle; Epithelial cell signaling in Helicobacter pylori infection; Vibrio cholerae infection		Transferrin endocytosis and recycling; ROS, RNS production in phagocytes; Ion channel transport; Insulin receptor recycling	20	0	0.979	0.999796	98.21	121.6	78.4	44.25	54.75	6.07553e+07	3.36793e+07	2.69279e+07	3.44452e+07	1.02224e+07	2.17201e+07	High	High	High	High	Peak Found	High	1
FALSE	High	Master Protein	O94874-1	E3 UFM1-protein ligase 1 [OS=Homo sapiens]	0	62.084	26	17	43	17	794	89.5	6.79	20.16	17	cell differentiation;metabolic process;regulation of biological process;response to stimulus	cytoplasm;cytosol;endoplasmic reticulum;membrane	catalytic activity;protein binding	Pf09743	23376	ENSG00000014123.9	UFL1	6			Antigen processing: Ubiquitination & Proteasome degradation	4	0	0.856	0.97881	81.66	115.1	84.9	9.27	15.27	1.8862e+07	2.27079e+07	2.12212e+07	1.97648e+07	1.56385e+07	1.50537e+07	High	High	High	High	Peak Found	High	1	Met-loss+Acetyl [N-Term]
FALSE	High	Master Protein	Q8NBS9-1	Thioredoxin domain-containing protein 5 [OS=Homo sapiens]	0	61.99	43	14	72	14	432	47.6	5.97	48.25	14	cellular homeostasis;metabolic process;regulation of biological process;response to stimulus;transport	endoplasmic reticulum;extracellular;organelle lumen	catalytic activity;protein binding	Pf00085, Pf13098, Pf13905	81567	ENSG00000239264.8	TXNDC5	6	Protein processing in endoplasmic reticulum		Neutrophil degranulation; Golgi Associated Vesicle Biogenesis; Lysosome Vesicle Biogenesis	10	0	0.728	0.868133	124.28	111.8	88.2	28.45	78.57	7.06314e+07	8.24183e+07	4.55463e+07	1.90419e+08	5.34148e+07	5.57084e+07	High	High	High	High	High	High	1
FALSE	High	Master Protein	P63010-1	AP-2 complex subunit beta [OS=Homo sapiens]	0	61.632	23	16	46	9	937	104.5	5.38	19.97	16	cell organization and biogenesis;cellular component movement;metabolic process;regulation of biological process;response to stimulus;transport	cytosol;membrane	protein binding;transporter activity	Pf01602, Pf02883, Pf09066, Pf12717, Pf13646	163	ENSG00000006125.17	AP2B1	17	Endocytosis; Endocrine and other factor-regulated calcium reabsorption; Synaptic vesicle cycle; Huntington's disease	Synaptic Vesicle Pathway; EGF/EGFR Signaling Pathway	Cargo recognition for clathrin-mediated endocytosis; Nef Mediated CD8 Down-regulation; Nef Mediated CD4 Down-regulation; Trafficking of GluR2-containing AMPA receptors; Recycling pathway of L1; LDL clearance; EPH-ephrin mediated repulsion of cells; Retrograde neurotrophin signalling; VLDLR internalisation and degradation; WNT5A-dependent internalization of FZD2, FZD5 and ROR2; MHC class II antige…	48	9	0.915	0.980267	65.15	114.9	85.1	30.77	80.75	4.41287e+07	2.41673e+07	3.08178e+07	2.28476e+07	1.06985e+06	2.34293e+07	High	Peak Found	High	High	Peak Found	High	1
FALSE	High	Master Protein	P12277	Creatine kinase B-type [OS=Homo sapiens]	0	61.389	43	11	33	11	381	42.6	5.59	21.82	11	cellular homeostasis;metabolic process	cytoplasm;cytosol;mitochondrion;nucleus	catalytic activity;nucleotide binding;protein binding	Pf00217, Pf02807	1152	ENSG00000166165.12	CKB	14	Arginine and proline metabolism; Metabolic pathways	Urea cycle and metabolism of amino groups	Creatine metabolism	7	0	2.768	0.163515	109.25	139.2	60.8	132.74	82.5	1.69336e+08	1.28138e+07	1.84918e+07	8.06746e+06	651826	1.1602e+07	High	Peak Found	High	Peak Found	High	High	1
FALSE	High	Master Protein	Q9H4M9	EH domain-containing protein 1 [OS=Homo sapiens]	0	61.27	35	13	47	13	534	60.6	6.83	34.61	13	cell organization and biogenesis;coagulation;regulation of biological process;response to stimulus;transport	endosome;membrane	metal ion binding;nucleotide binding;protein binding	Pf00350, Pf01926, Pf12763	10938	ENSG00000110047.17	EHD1	11	Endocytosis	Insulin Signaling	Factors involved in megakaryocyte development and platelet production	4	0	0.477	0.441687	105.39	61.9	138.1	61.8	45.46	1.22689e+07	1.29656e+07	3.3602e+07	2.9111e+07	1.09217e+07	2.89292e+07	High	High	High	High	Peak Found	High	1
FALSE	High	Master Protein	P29590-11	Isoform PML-11 of Protein PML [OS=Homo sapiens]	0	60.927	27	19	54	4	834	92.5	6.33	52.79	19	cell differentiation;cell organization and biogenesis;cellular component movement;cellular homeostasis;defense response;metabolic process;regulation of biological process;response to stimulus;transport	cytoplasm;cytosol;membrane;nucleus	DNA binding;metal ion binding;protein binding	Pf00097, Pf00643, Pf12126, Pf13639, Pf13920, Pf14634, Pf14835	5371	ENSG00000140464.19	PML	15		miRNA Regulation of DNA Damage Response; Wnt/beta-catenin Signaling Pathway in Leukemia; TGF-beta Signaling Pathway; DNA Damage Response		4	14	0.756	0.881909	89.97	98.1	101.9	17.1	65.02	3.33857e+07	4.22627e+07	4.7207e+07	5.33859e+07	9.43248e+06	4.39192e+07	High	High	Peak Found	High	Not Found	High	1
FALSE	High	Master Protein	P06744	glucose-6-phosphate isomerase [OS=Homo sapiens]	0	60.868	32	14	74	14	558	63.1	8.32	46.23	14	metabolic process;regulation of biological process;response to stimulus;transport	cytoplasm;cytosol;extracellular;membrane;organelle lumen	catalytic activity;protein binding	Pf00342	2821	ENSG00000105220.14	GPI	19	Glycolysis / Gluconeogenesis; Metabolic pathways; Starch and sucrose metabolism; Amino sugar and nucleotide sugar metabolism; Pentose phosphate pathway; Carbon metabolism	Cori Cycle; Glycolysis and Gluconeogenesis	Glycolysis; Neutrophil degranulation; Gluconeogenesis; TP53 Regulates Metabolic Genes	21	0	1.493	0.842979	106.17	99.7	100.3	92.11	67.89	2.16923e+08	4.70227e+07	5.14621e+07	8.39175e+07	1.55063e+07	5.18191e+07	High	High	High	High	High	High	1
FALSE	High	Master Protein	P55795	heterogeneous nuclear ribonucleoprotein H2 [OS=Homo sapiens]	0	60.727	28	9	63	4	449	49.2	6.3	50.49	9	metabolic process	cytosol;membrane;nucleus	protein binding;RNA binding	Pf00076, Pf08080, Pf14259	3188	ENSG00000126945.8	HNRNPH2	X		mRNA Processing	mRNA Splicing - Major Pathway	5	0	1.363	0.807509	36.71	135.9	64.1	19.56	53.42	8.04202e+06	5.47839e+06	7.64521e+06	5.76179e+06	1.79177e+06	3.60791e+06	High	High	High	High	Peak Found	High	1
FALSE	High	Master Protein	Q99460	26S proteasome non-ATPase regulatory subunit 1 [OS=Homo sapiens]	0	60.697	23	15	45	15	953	105.8	5.39	19.01	15	metabolic process;regulation of biological process;response to stimulus;transport	cytosol;extracellular;membrane;nucleus;organelle lumen;proteasome	catalytic activity;enzyme regulator activity;protein binding	Pf01851, Pf13513, Pf13646	5707	ENSG00000173692.12	PSMD1	2	Proteasome; Epstein-Barr virus infection	Proteasome Degradation; Parkin-Ubiquitin Proteasomal System pathway	Regulation of RAS by GAPs; CDT1 association with the CDC6:ORC:origin complex; Downstream TCR signaling; UCH proteinases; NIK-->noncanonical NF-kB signaling; Hh mutants that don't undergo autocatalytic processing are degraded by ERAD; SCF-beta-TrCP mediated degradation of Emi1; Neutrophil degranulation; Cross-presentation of soluble exogenous antigens (endosomes); Separation of Sister Chromatids; …	153	0	1.211	0.967904	78.14	94.7	105.3	13.05	68.71	3.63456e+07	3.40783e+07	4.357e+07	4.04308e+07	6.43347e+06	4.47094e+07	High	High	High	High	Peak Found	High	1
FALSE	High	Master Protein	P30505	HLA class I histocompatibility antigen, Cw-8 alpha chain [OS=Homo sapiens]	0	60.656	41	10	62	2	366	40.7	6.98	91.71	10	regulation of biological process;response to stimulus	cell surface;endoplasmic reticulum;Golgi;membrane	protein binding	Pf00129, Pf07654	3107		HLA-C	6		Proteasome Degradation; Allograft Rejection	Interferon alpha/beta signaling; ER-Phagosome pathway; Immunoregulatory interactions between a Lymphoid and a non-Lymphoid cell; Endosomal/Vacuolar pathway; Interferon gamma signaling; Antigen Presentation: Folding, assembly and peptide loading of class I MHC	14	6	0.975	0.999796	68.42	111.2	88.8	42.67	53.37	2.4954e+07	2.80749e+07	5.23254e+07	3.40315e+07	1.02936e+07	2.24012e+07	Peak Found	Peak Found	Peak Found	High	Not Found	Not Found	1
FALSE	High	Master Protein	P62701	40S ribosomal protein S4, X isoform [OS=Homo sapiens]	0	60.546	49	13	78	13	263	29.6	10.15	64.05	13	cell organization and biogenesis;development;metabolic process;regulation of biological process;transport	cytoplasm;cytosol;membrane;ribosome	protein binding;RNA binding;structural molecule activity	Pf00900, Pf08071	6191	ENSG00000198034.10	RPS4X	X	Ribosome	Cytoplasmic Ribosomal Proteins	Peptide chain elongation; Eukaryotic Translation Termination; Viral mRNA Translation; Formation of the ternary complex, and subsequently, the 43S complex; L13a-mediated translational silencing of Ceruloplasmin expression; Selenocysteine synthesis; Nonsense Mediated Decay (NMD) independent of the Exon Junction Complex (EJC); Nonsense Mediated Decay (NMD) enhanced by the Exon Junction Complex (EJC)…	38	0	1.776	0.698934	123.72	133.4	66.6	30.85	49.42	1.52909e+08	1.24967e+08	7.9978e+07	8.23319e+07	2.66314e+07	6.23291e+07	High	High	High	High	High	High	1
FALSE	High	Master Protein	P31150	Rab GDP dissociation inhibitor alpha [OS=Homo sapiens]	0	60.458	40	13	44	8	447	50.6	5.14	23.82	13	metabolic process;regulation of biological process;response to stimulus;transport	cytoplasm;cytosol;Golgi	catalytic activity;enzyme regulator activity;protein binding	Pf00996	2664	ENSG00000203879.11	GDI1	X		Integrated Breast Cancer Pathway	RAB GEFs exchange GTP for GDP on RABs; Rho GTPase cycle	8	0	0.826	0.993033	78.59	103.8	96.2	45.4	29.89	1.71297e+07	8.57029e+06	8.03073e+06	7.94883e+06	4.46261e+06	8.02893e+06	High	High	High	High	Peak Found	High	1
FALSE	High	Master Protein	P62805	histone H4 [OS=Homo sapiens]	0	60.301	56	9	326	9	103	11.4	11.36	366.9	9	cell organization and biogenesis;metabolic process;regulation of biological process;response to stimulus	chromosome;extracellular;membrane;nucleus	DNA binding;protein binding;RNA binding	Pf00125, Pf02969, Pf15630	8359; 8361; 8360; 8363; 8370; 554313; 8365; 8364; 121504; 8367; 8294; 8366; 8362; 8368	ENSG00000197061.4; ENSG00000275126.1; ENSG00000273542.1; ENSG00000197238.4; ENSG00000197837.3; ENSG00000276966.2; ENSG00000158406.4; ENSG00000270882.2; ENSG00000274618.1; ENSG00000278637.1; ENSG00000277157.1; ENSG00000278705.1; ENSG00000270276.2; ENSG00000276180.1	HIST1H4A; HIST1H4F; HIST1H4D; HIST1H4J; HIST2H4A; HIST2H4B; HIST1H4H; HIST1H4C; HIST4H4; HIST1H4E; HIST1H4I; HIST1H4B; HIST1H4K; HIST1H4L	6; 1; 12	Viral carcinogenesis; Systemic lupus erythematosus; Alcoholism	Gastric Cancer Network 1; Histone Modifications; Type II interferon signaling (IFNG)	SIRT1 negatively regulates rRNA expression; RMTs methylate histone arginines; Nonhomologous End-Joining (NHEJ); Activation of anterior HOX genes in hindbrain development during early embryogenesis; NoRC negatively regulates rRNA expression; Meiotic synapsis; Transcriptional regulation by small RNAs; Meiotic recombination; PRC2 methylates histones and DNA; Recruitment and ATM-mediated phosphorylat…	82	0	1.786	0.695726	83.19	117.8	82.2	6.12	25.1	2.60907e+09	2.36229e+09	2.64943e+09	1.8213e+09	2.37556e+09	1.43795e+09	High	High	High	High	High	High	1
FALSE	High	Master Protein	P51149	ras-related protein Rab-7a [OS=Homo sapiens]	0	60.152	69	12	66	12	207	23.5	6.7	85.17	12	cell organization and biogenesis;cellular homeostasis;metabolic process;regulation of biological process;response to stimulus;transport	cytoplasm;cytosol;endosome;Golgi;membrane;vacuole	catalytic activity;nucleotide binding;protein binding	Pf00025, Pf00071, Pf01926, Pf04670, Pf07728, Pf08477	7879	ENSG00000075785.12	RAB7A	3	Phagosome; Endocytosis; Salmonella infection; Amoebiasis; Tuberculosis		TBC/RABGAPs; Neutrophil degranulation; MHC class II antigen presentation; RAB GEFs exchange GTP for GDP on RABs; RAB geranylgeranylation	18	0	2.015	0.550492	79.72	135.1	64.9	6.33	47.37	9.77268e+07	9.20437e+07	8.609e+07	4.61388e+07	1.61027e+07	4.4168e+07	High	High	High	High	Peak Found	High	1
FALSE	High	Master Protein	P21796	voltage-dependent anion-selective channel protein 1 [OS=Homo sapiens]	0	60.099	60	12	71	11	283	30.8	8.54	38.25	12	cell communication;cell death;cell differentiation;defense response;metabolic process;regulation of biological process;response to stimulus;transport	membrane;mitochondrion;nucleus	protein binding;transporter activity	Pf01459	7416	ENSG00000213585.10	VDAC1	5	Parkinson's disease; NOD-like receptor signaling pathway; Huntington's disease; Influenza A; HTLV-I infection; cGMP-PKG signaling pathway; Calcium signaling pathway		Mitochondrial calcium ion transport; Ub-specific processing proteases; Mitochondrial protein import; Pink/Parkin Mediated Mitophagy	16	1	1.328	0.902415	81.42	120.2	79.8	20.97	7.67	1.11602e+08	7.45682e+07	8.56916e+07	5.68796e+07	5.02389e+07	5.80756e+07	High	High	High	High	High	High	1	Met-loss+Acetyl [N-Term]
FALSE	High	Master Protein	P46777	60S ribosomal protein L5 [OS=Homo sapiens]	0	59.994	34	9	45	9	297	34.3	9.72	16	9	cell organization and biogenesis;metabolic process;regulation of biological process;transport	cytoplasm;cytosol;membrane;nucleus;ribosome	protein binding;RNA binding;structural molecule activity	Pf00861, Pf14204	6125	ENSG00000122406.12	RPL5	1	Ribosome	Cytoplasmic Ribosomal Proteins	Peptide chain elongation; Eukaryotic Translation Termination; Viral mRNA Translation; L13a-mediated translational silencing of Ceruloplasmin expression; Nonsense Mediated Decay (NMD) independent of the Exon Junction Complex (EJC); Selenocysteine synthesis; Nonsense Mediated Decay (NMD) enhanced by the Exon Junction Complex (EJC); GTP hydrolysis and joining of the 60S ribosomal subunit; Major path…	34	0	1.065	0.999796	87.84	111.7	88.3	13.99	89.37	6.65382e+07	5.07532e+07	5.5753e+07	6.18806e+07	334975	4.41128e+07	High	High	High	High	Peak Found	High	1
FALSE	High	Master Protein	Q15084-1	Protein disulfide-isomerase A6 [OS=Homo sapiens]	0	59.9	39	11	86	11	440	48.1	5.08	95.54	11	cellular homeostasis;metabolic process;regulation of biological process;response to stimulus;transport	cytosol;endoplasmic reticulum;membrane;organelle lumen	catalytic activity;protein binding	Pf00085, Pf13098, Pf13848, Pf13899, Pf13905	10130	ENSG00000143870.12	PDIA6	2	Protein processing in endoplasmic reticulum	Photodynamic therapy-induced unfolded protein response	Post-translational protein phosphorylation; Regulation of Insulin-like Growth Factor (IGF) transport and uptake by Insulin-like Growth Factor Binding Proteins (IGFBPs); XBP1(S) activates chaperone genes	9	0	1.185	0.97439	100.79	108.7	91.3	23.85	40.93	1.13844e+08	1.62693e+08	1.06723e+08	9.5544e+07	1.29191e+08	5.34482e+07	High	High	High	High	High	High	1
FALSE	High	Master Protein	P50570-1	Dynamin-2 [OS=Homo sapiens]	0	59.783	26	16	57	13	870	98	7.44	21.59	16	cell organization and biogenesis;metabolic process;regulation of biological process;response to stimulus;transport	cytoplasm;cytoskeleton;cytosol;endosome;Golgi;membrane;nucleus	catalytic activity;nucleotide binding;protein binding	Pf00169, Pf00350, Pf01031, Pf02212	1785	ENSG00000079805.16	DNM2	19	Fc gamma R-mediated phagocytosis; Endocytosis; Endocrine and other factor-regulated calcium reabsorption; Synaptic vesicle cycle; Bacterial invasion of epithelial cells; Phospholipase D signaling pathway	Synaptic Vesicle Pathway	Formation of annular gap junctions; Toll Like Receptor 4 (TLR4) Cascade; Clathrin-mediated endocytosis; NOSTRIN mediated eNOS trafficking; Golgi Associated Vesicle Biogenesis; Recycling pathway of L1; Lysosome Vesicle Biogenesis; Retrograde neurotrophin signalling; MHC class II antigen presentation	37	3	0.961	0.999796	65.09	115.4	84.6	7.14	91.52	2.99322e+07	3.30519e+07	3.44616e+07	2.42117e+07	301654	3.7969e+07	High	High	High	High	Not Found	High	1
FALSE	High	Master Protein	P17858-1	ATP-dependent 6-phosphofructokinase, liver type [OS=Homo sapiens]	0	59.74	29	16	36	13	780	85	7.5	15.8	16	cell organization and biogenesis;metabolic process;regulation of biological process;response to stimulus;transport	cytoplasm;cytosol;extracellular;membrane;organelle lumen	catalytic activity;metal ion binding;nucleotide binding;protein binding	Pf00365	5211	ENSG00000141959.16	PFKL	21	Pentose phosphate pathway; Central carbon metabolism in cancer; Glycolysis / Gluconeogenesis; Glucagon signaling pathway; Metabolic pathways; Carbon metabolism; RNA degradation; HIF-1 signaling pathway; AMPK signaling pathway; Fructose and mannose metabolism; Galactose metabolism; Biosynthesis of amino acids	Photodynamic therapy-induced HIF-1 survival signaling; Insulin Signaling; Glycolysis and Gluconeogenesis	Glycolysis; Neutrophil degranulation	22	3	0.99	0.999796	100.76	121.9	78.1	29.21	108.25	2.90732e+07	3.14339e+07	4.85298e+07	2.01449e+07	1.14957e+08	1.81897e+07	High	High	High	High	High	High	1
FALSE	High	Master Protein	P08865	40S ribosomal protein SA [OS=Homo sapiens]	0	59.562	42	9	100	9	295	32.8	4.87	105.82	9	cell organization and biogenesis;metabolic process;transport	cytoplasm;cytosol;membrane;nucleus;ribosome	protein binding;receptor activity;RNA binding;structural molecule activity	Pf00318	3921	ENSG00000168028.13	RPSA	3	Ribosome	Cytoplasmic Ribosomal Proteins	Peptide chain elongation; Eukaryotic Translation Termination; Viral mRNA Translation; Formation of the ternary complex, and subsequently, the 43S complex; L13a-mediated translational silencing of Ceruloplasmin expression; Selenocysteine synthesis; Nonsense Mediated Decay (NMD) independent of the Exon Junction Complex (EJC); Nonsense Mediated Decay (NMD) enhanced by the Exon Junction Complex (EJC)…	38	0	1.206	0.970915	80.94	104	96	10.5	30.83	1.16641e+08	9.55678e+07	1.00888e+08	1.30638e+08	7.07282e+07	9.3145e+07	High	High	High	High	High	High	1	Met-loss+Acetyl [N-Term]
FALSE	High	Master Protein	Q9Y3L3-1	SH3 domain-binding protein 1 [OS=Homo sapiens]	0	59.489	28	12	30	12	701	75.7	6.77	23.04	12	cell differentiation;cell organization and biogenesis;cellular component movement;regulation of biological process;response to stimulus;transport	cytoplasm;cytosol;nucleus	enzyme regulator activity;protein binding	Pf00620, Pf03114	23616	ENSG00000100092.20	SH3BP1	22				0	0	0.782	0.931289	70.22	55.9	144.1	61.17	46.17	4.81768e+06	5.30986e+06	1.33416e+07	1.8395e+07	6.57839e+06	1.36809e+07	Peak Found	High	High	High	Peak Found	High	1
FALSE	High	Master Protein	P10515	Dihydrolipoyllysine-residue acetyltransferase component of pyruvate dehydrogenase complex, mitochondrial [OS=Homo sapiens]	0	59.488	18	8	45	8	647	69	7.84	24.67	8	metabolic process;regulation of biological process	mitochondrion;organelle lumen	catalytic activity;protein binding	Pf00198, Pf00364, Pf02817	1737	ENSG00000150768.15	DLAT	11	Glycolysis / Gluconeogenesis; Citrate cycle (TCA cycle); Metabolic pathways; Carbon metabolism; Pyruvate metabolism	TCA Cycle and Deficiency of Pyruvate Dehydrogenase complex (PDHc); Glycolysis and Gluconeogenesis	Regulation of pyruvate dehydrogenase (PDH) complex; Signaling by Retinoic Acid; Glyoxylate metabolism and glycine degradation	17	0	0.677	0.825525	75.34	89.2	110.8	13.09	12.37	1.62548e+07	1.92126e+07	2.11611e+07	2.58792e+07	2.01938e+07	2.38703e+07	High	High	High	High	High	High	1
FALSE	High	Master Protein	P02675	Fibrinogen beta chain [OS=Homo sapiens]	0	59.396	37	13	55	13	491	55.9	8.27	71.47	13	cell organization and biogenesis;coagulation;defense response;metabolic process;regulation of biological process;response to stimulus;transport	cell surface;cytoplasm;extracellular;membrane;organelle lumen	protein binding;structural molecule activity	Pf00147, Pf08702	2244	ENSG00000171564.11	FGB	4	Platelet activation; Complement and coagulation cascades	Blood Clotting Cascade; VEGFA-VEGFR2 Signaling Pathway; Complement and Coagulation Cascades	Integrin cell surface interactions; Signaling by BRAF and RAF fusions; MAP2K and MAPK activation; GRB2:SOS provides linkage to MAPK signaling for Integrins ; Signaling by RAS mutants; Signaling by high-kinase activity BRAF mutants; Signaling by moderate kinase activity BRAF mutants; Platelet degranulation ; p130Cas linkage to MAPK signaling for integrins; Paradoxical activation of RAF signaling b…	38	0	1.13	0.994976	76.57	117.1	82.9	44.18	27.22	4.25365e+07	3.60678e+07	1.58675e+07	3.09988e+07		2.09921e+07	High	High	High	High	Not Found	High	1
FALSE	High	Master Protein	P30740	Leukocyte elastase inhibitor [OS=Homo sapiens]	0	59.393	46	14	46	13	379	42.7	6.28	37.89	14	regulation of biological process;transport	cytoplasm;extracellular;membrane;organelle lumen	enzyme regulator activity	Pf00079	1992	ENSG00000021355.12	SERPINB1	6	Amoebiasis		Neutrophil degranulation	4	1	1.037	0.999796	64.1	123.9	76.1	9.54	71.71	3.88263e+07	4.06265e+07	3.3694e+07	2.38285e+07	3.02998e+06	2.54553e+07	High	High	High	High	High	High	1	Acetyl [N-Term]
FALSE	High	Master Protein	Q15029	116 kDa U5 small nuclear ribonucleoprotein component [OS=Homo sapiens]	0	59.342	22	16	52	15	972	109.4	5	21.41	16	cell organization and biogenesis;metabolic process;response to stimulus	cytosol;membrane;nucleus;spliceosomal complex	catalytic activity;nucleotide binding;protein binding;RNA binding	Pf00009, Pf00679, Pf03144, Pf03764, Pf14492	9343	ENSG00000108883.12	EFTUD2	17	Spliceosome	mRNA Processing	mRNA Splicing - Major Pathway; mRNA Splicing - Minor Pathway	7	0	0.897	0.974658	96.99	99.5	100.5	16.43	41.51	3.74793e+07	4.0882e+07	2.93944e+07	4.36288e+07	1.7543e+07	3.78279e+07	High	High	High	High	High	High	1
FALSE	High	Master Protein	P07195	L-lactate dehydrogenase B chain [OS=Homo sapiens]	0	59.129	42	12	79	11	334	36.6	6.05	82.85	12	metabolic process	cytoplasm;cytosol;membrane;mitochondrion	catalytic activity;nucleotide binding;protein binding	Pf00056, Pf02866	3945	ENSG00000111716.12	LDHB	12	Glycolysis / Gluconeogenesis; Propanoate metabolism; Cysteine and methionine metabolism; Glucagon signaling pathway; Metabolic pathways; Pyruvate metabolism	Glycolysis and Gluconeogenesis	Pyruvate metabolism	11	0	0.876	0.969247	78.03	97.6	102.4	25.58	36.94	1.43769e+08	1.25333e+08	8.47834e+07	1.32667e+08	6.24097e+07	1.3141e+08	High	High	High	High	High	High	1
FALSE	High	Master Protein	Q9NQC3	Reticulon-4 [OS=Homo sapiens]	0	58.995	15	8	57	8	1192	129.9	4.5	46.36	8	cell death;cell organization and biogenesis;cellular component movement;regulation of biological process	endoplasmic reticulum;membrane	protein binding;RNA binding	Pf02453	57142	ENSG00000115310.17	RTN4	2	Alzheimer's disease	Spinal Cord Injury	Signalling by NGF; Axonal growth inhibition (RHOA activation)	8	0	0.639	0.774746	68.77	90.5	109.5	9.02	7.82	1.93704e+07	2.31732e+07	2.09717e+07	27157683	2.32168e+07	2.53882e+07	High	High	High	High	High	High	1	Acetyl [N-Term]
FALSE	High	Master Protein	P07737	profilin-1 [OS=Homo sapiens]	0	58.976	81	8	156	8	140	15	8.27	173.27	8	cell organization and biogenesis;regulation of biological process;response to stimulus	cytoplasm;cytoskeleton;cytosol;membrane;nucleus	enzyme regulator activity;nucleotide binding;protein binding;RNA binding	Pf00235	5216	ENSG00000108518.7	PFN1	17	Salmonella infection; Shigellosis; Regulation of actin cytoskeleton; Rap1 signaling pathway	Association Between Physico-Chemical Features and Toxicity Associated Pathways; VEGFA-VEGFR2 Signaling Pathway; Regulation of Actin Cytoskeleton; G13 Signaling Pathway	Platelet degranulation ; Signaling by ROBO receptors; RHO GTPases Activate Formins; PCP/CE pathway	22	0	1.308	0.908488	78.88	102.2	97.8	9.37	63.82	2.31085e+08	2.48003e+08	2.77765e+08	3.49833e+08	7.13352e+07	2.37378e+08	High	High	High	High	High	High	1	Met-loss+Acetyl [N-Term]
FALSE	High	Master Protein	P54136-1	arginine--tRNA ligase, cytoplasmic [OS=Homo sapiens]	0	58.598	29	15	41	15	660	75.3	6.68	10.05	15	metabolic process	cytoplasm;cytosol;membrane;mitochondrion;nucleus	catalytic activity;nucleotide binding;protein binding;RNA binding	Pf00750, Pf03485, Pf05746	5917	ENSG00000113643.8	RARS	5	Aminoacyl-tRNA biosynthesis	Amino Acid metabolism	Cytosolic tRNA aminoacylation; SeMet incorporation into proteins	10	0	0.987	0.999796	62.62	104.7	95.3	30.88	72.37	3.15621e+07	2.04551e+07	1.80408e+07	1.86348e+07	2.6985e+06	2.30634e+07	High	High	High	High	Peak Found	High	1
FALSE	High	Master Protein	Q14195-2	Isoform LCRMP-4 of Dihydropyrimidinase-related protein 3 [OS=Homo sapiens]	0	58.556	32	15	48	12	684	73.9	6.35	15.12	15	cell organization and biogenesis;regulation of biological process;response to stimulus	cytoplasm;cytosol	catalytic activity;protein binding	Pf01979, Pf13147, Pf13594	1809	ENSG00000113657.12	DPYSL3	5				0	0	1.159	0.945695	111.39	95.1	104.9	80.9	43.02	3.72581e+07	1.47675e+07	6.69992e+06	7.65648e+06	1.62898e+07	1.98887e+07	High	High	High	High	High	High	1
FALSE	High	Master Protein	Q9Y262	eukaryotic translation initiation factor 3 subunit L [OS=Homo sapiens]	0	58.536	28	14	45	14	564	66.7	6.34	31.68	14	metabolic process	cytoplasm;cytosol;membrane	protein binding;RNA binding	Pf10255	51386	ENSG00000100129.17	EIF3L	22			Formation of the ternary complex, and subsequently, the 43S complex; L13a-mediated translational silencing of Ceruloplasmin expression; Translation initiation complex formation; GTP hydrolysis and joining of the 60S ribosomal subunit; Formation of a pool of free 40S subunits; Ribosomal scanning and start codon recognition	11	0	1.132	0.972611	94.2	122.4	77.6	6.11	48.7	2.51897e+07	2.27311e+07	2.26714e+07	2.15542e+07	7.4588e+06	1.44066e+07	High	High	High	High	High	High	1
FALSE	High	Master Protein	P61160-1	Actin-related protein 2 [OS=Homo sapiens]	0	58.465	33	11	90	11	394	44.7	6.74	71.07	11	cell division;cell organization and biogenesis;cellular component movement;regulation of biological process;response to stimulus;transport	cytoplasm;cytoskeleton;cytosol;extracellular;membrane;organelle lumen	nucleotide binding;protein binding;structural molecule activity	Pf00022	10097	ENSG00000138071.13	ACTR2	2		Association Between Physico-Chemical Features and Toxicity Associated Pathways; ESC Pluripotency Pathways	EPHB-mediated forward signaling; Neutrophil degranulation; Clathrin-mediated endocytosis; RHO GTPases Activate WASPs and WAVEs; Regulation of actin dynamics for phagocytic cup formation	18	0	0.619	0.733919	84.87	91.5	108.5	10.43	7.16	5.5875e+07	6.83498e+07	6.59131e+07	7.81161e+07	6.99092e+07	8.02244e+07	High	High	High	High	High	High	1
FALSE	High	Master Protein	Q16658	Fascin [OS=Homo sapiens]	0	58.377	33	11	30	11	493	54.5	7.24	21.06	11	cell organization and biogenesis;cell proliferation;cellular component movement;regulation of biological process	cytoplasm;cytoskeleton;cytosol	protein binding;RNA binding	Pf06268	6624	ENSG00000075618.17	FSCN1	7	MicroRNAs in cancer		Interleukin-4 and 13 signaling	5	0	1.13	0.97439	73.86	133.2	66.8	35.02	75.75	3.67942e+07	1.80196e+07	2.59366e+07	1.52698e+07	1.33557e+06	1.3014e+07	High	High	High	High	High	High	1
FALSE	High	Master Protein	Q12931	heat shock protein 75 kDa, mitochondrial [OS=Homo sapiens]	0	58.325	29	14	55	13	704	80.1	8.21	41.31	14	metabolic process;regulation of biological process;response to stimulus	membrane;mitochondrion;organelle lumen	nucleotide binding;protein binding;RNA binding	Pf00183, Pf02518, Pf13589	10131	ENSG00000126602.10	TRAP1	16		TNF alpha Signaling Pathway; TGF-beta Signaling Pathway	Respiratory electron transport	6	0	2.394	0.297412	80.08	149	51	55.32	41.7	6.17093e+07	3.67193e+07	1.86976e+07	1.25668e+07	5.86168e+06	1.46742e+07	High	High	High	High	High	High	1
FALSE	High	Master Protein	P01871	immunoglobulin heavy constant mu [OS=Homo sapiens]	0	58.321	33	12	68	12	453	49.4	6.77	39.97	12	cell organization and biogenesis;cellular component movement;defense response;metabolic process;regulation of biological process;response to stimulus	cell surface;extracellular;membrane	DNA binding;protein binding	Pf00047, Pf07654, Pf08205	3507	ENSG00000282657.3; ENSG00000211899.9	IGHM	CHR_HSCHR14_3_CTG1; 14			CD22 mediated BCR regulation; Antigen activates B Cell Receptor (BCR) leading to generation of second messengers; Cell surface interactions at the vascular wall	7	0	0.512	0.519396	63.61	61.2	138.8	24.11	90.01	6.48845e+07	9.8621e+07	6.81111e+07	2.25828e+08	1.57696e+06	1.54468e+08	High	High	High	High	Peak Found	High	1
FALSE	High	Master Protein	P49257	Protein ERGIC-53 [OS=Homo sapiens]	0	58.309	29	9	50	9	510	57.5	6.77	32.49	9	cell organization and biogenesis;coagulation;metabolic process;regulation of biological process;transport	endoplasmic reticulum;Golgi;membrane	metal ion binding;protein binding	Pf03388	3998	ENSG00000074695.5	LMAN1	18	Protein processing in endoplasmic reticulum	Complement and Coagulation Cascades	Cargo concentration in the ER; COPII (Coat Protein 2) Mediated Vesicle Transport	11	0	2.466	0.32509	79.22	151.8	48.2	30.64	78.65	6.15353e+07	1.16675e+08	9.22986e+07	4.94954e+07	5.39258e+06	2.93232e+07	High	High	High	High	Peak Found	High	1
FALSE	High	Master Protein	Q562R1	Beta-actin-like protein 2 [OS=Homo sapiens]	0	58.239	22	7	197	3	376	42	5.59	203.08	7		cytoplasm;cytoskeleton	nucleotide binding;protein binding	Pf00022	345651	ENSG00000169067.3	ACTBL2	5				0	0	1.719	0.728356	43.81	121.2	78.8	19.99	86.57	9.40246e+08	1.41246e+09	1.19458e+09	8.21453e+08	817885	7.76204e+08	High	High	Peak Found	High	Peak Found	High	1
FALSE	High	Master Protein	P09429	High mobility group protein B1 [OS=Homo sapiens]	0	58.19	32	8	36	7	215	24.9	5.74	32.13	8	cell differentiation;cell organization and biogenesis;cell proliferation;cellular component movement;cellular homeostasis;defense response;metabolic process;regulation of biological process;response to stimulus;transport	cell surface;chromosome;cytoplasm;endosome;extracellular;membrane;nucleus;organelle lumen	catalytic activity;DNA binding;enzyme regulator activity;protein binding;RNA binding	Pf00505, Pf09011	3146	ENSG00000189403.14	HMGB1	13	Base excision repair	Retinoblastoma (RB) in Cancer; DNA Damage Response (only ATM dependent)	TRAF6 mediated NF-kB activation; Advanced glycosylation endproduct receptor signaling; TAK1 activates NFkB by phosphorylation and activation of IKKs complex; RIP-mediated NFkB activation via ZBP1; Activated TLR4 signalling; Interleukin-1 family signaling; Neutrophil degranulation; Regulation of TLR by endogenous ligand; DEx/H-box helicases activate type I IFN and inflammatory cytokines production…	40	2	0.947	0.999796	92.84	132.4	67.6	20.4	67.5	8.51107e+07	6.14881e+07	9.26743e+07	4.77862e+07	7.37334e+06	4.34666e+07	High	High	High	High	High	High	1
FALSE	High	Master Protein	P15924-1	Desmoplakin [OS=Homo sapiens]	0	58.148	9	22	40	22	2871	331.6	6.81	5.53	22	cell death;cell differentiation;cell organization and biogenesis;metabolic process;regulation of biological process;response to stimulus;transport	cytoplasm;cytoskeleton;membrane;nucleus	catalytic activity;motor activity;protein binding;RNA binding;structural molecule activity	Pf00038, Pf00681, Pf01540, Pf01576, Pf02463, Pf04111, Pf04156, Pf05483, Pf05557, Pf05622, Pf06008, Pf06160, Pf06637, Pf07888, Pf10174, Pf12072, Pf12128, Pf13166	1832	ENSG00000096696.13	DSP	6	Arrhythmogenic right ventricular cardiomyopathy (ARVC)	Arrhythmogenic Right Ventricular Cardiomyopathy; Lung fibrosis	Apoptotic cleavage of cell adhesion proteins; Formation of the cornified envelope; Neutrophil degranulation	14	0	1.495	0.837403	92.14	146.4	53.6	51.94	65.01	3.07781e+07	3.09503e+07	7.05175e+07	1.1344e+07	6.59743e+06	2.42728e+07	High	High	High	High	High	High	1
FALSE	High	Master Protein	Q16531	DNA damage-binding protein 1 [OS=Homo sapiens]	0	58.077	17	16	55	16	1140	126.9	5.26	22.14	16	cell organization and biogenesis;metabolic process;regulation of biological process;response to stimulus	cytoplasm;nucleus	DNA binding;protein binding	Pf03178, Pf10433	1642	ENSG00000167986.13	DDB1	11	Ubiquitin mediated proteolysis; Viral carcinogenesis; Nucleotide excision repair; Hepatitis B		Formation of Incision Complex in GG-NER; DNA Damage Recognition in GG-NER; Gap-filling DNA repair synthesis and ligation in TC-NER; Recognition of DNA damage by PCNA-containing replication complex; Dual incision in TC-NER; Formation of TC-NER Pre-Incision Complex; Dual Incision in GG-NER; Neddylation	19	0	1.141	0.988973	59.78	111.7	88.3	10.69	46.75	2.86868e+07	3.12918e+07	3.54295e+07	2.47244e+07	1.25795e+07	3.51363e+07	High	High	High	High	Peak Found	High	1
FALSE	High	Master Protein	Q6S8J3	POTE ankyrin domain family member E [OS=Homo sapiens]	0	58.002	9	7	196	1	1075	121.3	6.2	220.77	7			protein binding	Pf00022, Pf00023, Pf12796, Pf13606, Pf13637, Pf13857, Pf14915	445582	ENSG00000188219.14	POTEE	2				0	0	1.399	0.881909	20.88	113.9	86.1	24.46	20.81	2.31787e+07	3.73097e+07	2.78304e+07	24377511		1.81229e+07	Peak Found	Peak Found	Peak Found	High	Not Found	High	1
FALSE	High	Master Protein	P41091	eukaryotic translation initiation factor 2 subunit 3 [OS=Homo sapiens]	0	57.931	39	12	51	12	472	51.1	8.4	40.32	12	metabolic process;transport	cytoplasm;cytosol;nucleus	catalytic activity;nucleotide binding;protein binding;RNA binding	Pf00009, Pf03144, Pf09173	1968	ENSG00000130741.10	EIF2S3	X	RNA transport	Translation Factors	Formation of the ternary complex, and subsequently, the 43S complex; L13a-mediated translational silencing of Ceruloplasmin expression; ABC-family proteins mediated transport; Translation initiation complex formation; GTP hydrolysis and joining of the 60S ribosomal subunit; Recycling of eIF2:GDP; Ribosomal scanning and start codon recognition	15	0	1.25	0.938268	70.1	111.1	88.9	14.25	66.03	3.70232e+07	2.78387e+07	3.19653e+07	2.55539e+07	4.43797e+06	2.60319e+07	High	High	High	High	High	High	1	Met-loss+Acetyl [N-Term]
FALSE	High	Master Protein	O43242	26S proteasome non-ATPase regulatory subunit 3 [OS=Homo sapiens]	0	57.913	32	14	42	14	534	60.9	8.44	32.24	14	metabolic process;regulation of biological process;response to stimulus;transport	cytosol;extracellular;membrane;nucleus;organelle lumen;proteasome	catalytic activity;enzyme regulator activity;protein binding	Pf01399, Pf08375	5709	ENSG00000108344.14	PSMD3	17	Proteasome; Epstein-Barr virus infection	Proteasome Degradation; Parkin-Ubiquitin Proteasomal System pathway	Regulation of RAS by GAPs; CDT1 association with the CDC6:ORC:origin complex; Downstream TCR signaling; UCH proteinases; NIK-->noncanonical NF-kB signaling; Hh mutants that don't undergo autocatalytic processing are degraded by ERAD; SCF-beta-TrCP mediated degradation of Emi1; Neutrophil degranulation; Cross-presentation of soluble exogenous antigens (endosomes); Separation of Sister Chromatids; …	153	0	1.448	0.869453	68.75	115.2	84.8	27.01	91.43	1.74032e+07	2.58424e+07	3.05031e+07	1.9005e+07	623796	3.18165e+07	High	High	High	High	Peak Found	High	1
FALSE	High	Master Protein	O75367-1	Core histone macro-H2A.1 [OS=Homo sapiens]	0	57.896	44	13	108	11	372	39.6	9.79	77.56	13	cell organization and biogenesis;regulation of biological process	chromosome;nucleus	DNA binding;enzyme regulator activity;protein binding	Pf00125, Pf01661	9555	ENSG00000113648.16	H2AFY	5	Systemic lupus erythematosus; Alcoholism	H19 action Rb-E2F1 signaling and CDK-beta-catenin activity		3	2	0.981	0.999796	79.46	111.3	88.7	17.3	29.02	8.70419e+07	6.3233e+07	8.6777e+07	6.15748e+07	6.91295e+07	1.0416e+08	High	High	High	High	High	High	1
FALSE	High	Master Protein	P01834	immunoglobulin kappa constant [OS=Homo sapiens]	0	57.86	80	6	159	2	107	11.8	6.52	230.36	6	cell organization and biogenesis;cellular component movement;defense response;metabolic process;regulation of biological process;response to stimulus;transport	extracellular;membrane	catalytic activity;protein binding	Pf07654	3514		IGKC	2			FCERI mediated Ca+2 mobilization; Scavenging of heme from plasma; Classical antibody-mediated complement activation; FCERI mediated MAPK activation; FCERI mediated NF-kB activation; CD22 mediated BCR regulation; Regulation of Complement cascade; Immunoregulatory interactions between a Lymphoid and a non-Lymphoid cell; Cell surface interactions at the vascular wall; FCGR activation; Regulation of …	26	0	3.273	0.106494	35.77	153.2	46.8	5.22	95.52	8.01864e+07	8.3742e+07	7.5436e+07	103475656	2.45007e+07	1.97388e+07	High	High	High	High	High	High	1
FALSE	High	Master Protein	P39023	60S ribosomal protein L3 [OS=Homo sapiens]	0	57.75	34	13	46	13	403	46.1	10.18	23.17	13	cell organization and biogenesis;metabolic process;response to stimulus;transport	cytoplasm;cytosol;nucleus;ribosome	protein binding;RNA binding;structural molecule activity	Pf00297	6122	ENSG00000100316.15	RPL3	22	Ribosome	Cytoplasmic Ribosomal Proteins	Peptide chain elongation; Eukaryotic Translation Termination; Viral mRNA Translation; L13a-mediated translational silencing of Ceruloplasmin expression; Nonsense Mediated Decay (NMD) independent of the Exon Junction Complex (EJC); Selenocysteine synthesis; Nonsense Mediated Decay (NMD) enhanced by the Exon Junction Complex (EJC); GTP hydrolysis and joining of the 60S ribosomal subunit; Major path…	34	0	1.864	0.639095	132.29	140.6	59.4	18.56	50.86	7.46341e+07	5.5324e+07	5.44572e+07	4.89635e+07	2.33839e+07	2.03517e+07	High	High	High	High	High	High	1
FALSE	High	Master Protein	O60716-1	Catenin delta-1 [OS=Homo sapiens]	0	57.702	20	14	41	14	968	108.1	6.23	21.42	14	cell organization and biogenesis;metabolic process;regulation of biological process;response to stimulus	cytoplasm;cytosol;membrane;nucleus	protein binding	Pf00514	1500	ENSG00000198561.13	CTNND1	11	Adherens junction; Leukocyte transendothelial migration; Rap1 signaling pathway	VEGFA-VEGFR2 Signaling Pathway; Wnt Signaling Pathway and Pluripotency	VEGFR2 mediated vascular permeability; Adherens junctions interactions; InlA-mediated entry of Listeria monocytogenes into host cells	18	0	0.975	0.999796	83.93	82.4	117.6	50.01	57.95	3.52033e+07	1.16297e+07	2.3895e+07	1.03412e+07	3.40775e+07	4.30305e+07	High	High	High	High	Peak Found	High	1
FALSE	High	Master Protein	P23526-1	Adenosylhomocysteinase [OS=Homo sapiens]	0	57.548	30	13	69	13	432	47.7	6.34	49.08	13	defense response;metabolic process;response to stimulus;transport	cytoplasm;cytosol;nucleus	catalytic activity;nucleotide binding;protein binding	Pf00670, Pf02254, Pf02826, Pf05221	191	ENSG00000101444.12	AHCY	20	Metabolic pathways; Cysteine and methionine metabolism	Folate Metabolism; Trans-sulfuration pathway; One Carbon Metabolism; Trans-sulfuration and one carbon metabolism	Metabolism of ingested SeMet, Sec, MeSec into H2Se; Defective AHCY causes Hypermethioninemia with S-adenosylhomocysteine hydrolase deficiency (HMAHCHD); Sulfur amino acid metabolism; Methylation	18	0	1.981	0.571975	82.78	128.6	71.4	19.56	46.77	8.98672e+07	6.03361e+07	7.91971e+07	4.39478e+07	1.77642e+07	5.12606e+07	High	High	High	High	High	High	1
FALSE	High	Master Protein	O00148	ATP-dependent RNA helicase DDX39A [OS=Homo sapiens]	0	57.484	52	16	82	6	427	49.1	5.68	27.87	16	metabolic process;regulation of biological process;response to stimulus;transport	cytoplasm;membrane;nucleus;spliceosomal complex	catalytic activity;nucleotide binding;protein binding;RNA binding	Pf00270, Pf00271, Pf14617	10212	ENSG00000123136.14	DDX39A	19			Cleavage of Growing Transcript in the Termination Region ; Transport of Mature mRNA derived from an Intron-Containing Transcript; mRNA 3'-end processing	9	0	0.602	0.890563	132.19	120.9	79.1	20.09	71.04	6.16948e+06	4.18557e+06	4.80379e+06	9.2827e+06	2.87947e+06	3.14127e+06	High	High	High	High	Peak Found	High	1	Met-loss+Acetyl [N-Term]
FALSE	High	Master Protein	Q14247-1	Src substrate cortactin [OS=Homo sapiens]	0	57.424	31	12	51	12	550	61.5	5.4	20	12	cell organization and biogenesis;cellular component movement;regulation of biological process;transport	cytoplasm;cytoskeleton;cytosol;Golgi;membrane	protein binding	Pf00018, Pf02218, Pf07653, Pf14604	2017	ENSG00000085733.15	CTTN	11	Bacterial invasion of epithelial cells; Pathogenic Escherichia coli infection; Shigellosis; Proteoglycans in cancer; Tight junction	Pathogenic Escherichia coli infection; Hepatitis C and Hepatocellular Carcinoma	RHO GTPases activate PAKs; Clathrin-mediated endocytosis	14	0	1.3	0.910946	78.54	140.8	59.2	28.93	70.07	3.66767e+07	2.19678e+07	3.96935e+07	1.54088e+07	5.08847e+06	2.74752e+07	High	High	High	High	Peak Found	High	1
FALSE	High	Master Protein	P41252	isoleucine--tRNA ligase, cytoplasmic [OS=Homo sapiens]	0	57.382	21	19	43	19	1262	144.4	6.15	15.74	19	cell differentiation;metabolic process;regulation of biological process	cytoplasm;cytosol;membrane	catalytic activity;nucleotide binding;protein binding;RNA binding	Pf00133, Pf01406, Pf08264, Pf09334	3376	ENSG00000196305.17	IARS	9	Aminoacyl-tRNA biosynthesis	Amino Acid metabolism	Cytosolic tRNA aminoacylation; SeMet incorporation into proteins	10	0	1.325	0.881228	67.88	126.6	73.4	20.2	66.16	3.41082e+07	2.50483e+07	2.38984e+07	1.45113e+07	3.43392e+07	9.94732e+06	High	High	High	High	Peak Found	High	1	Acetyl [N-Term]
FALSE	High	Master Protein	P51659-1	peroxisomal multifunctional enzyme type 2 [OS=Homo sapiens]	0	57.097	28	14	49	14	736	79.6	8.84	37.22	14	cell differentiation;metabolic process	membrane;mitochondrion;organelle lumen	catalytic activity;protein binding	Pf00106, Pf01575, Pf02036, Pf08659, Pf13452, Pf13561, Pf14864	3295	ENSG00000133835.14	HSD17B4	5	Metabolic pathways; Primary bile acid biosynthesis; Peroxisome	Steroid Biosynthesis	Beta-oxidation of pristanoyl-CoA; Synthesis of bile acids and bile salts via 7alpha-hydroxycholesterol; alpha-linolenic acid (ALA) metabolism; Beta-oxidation of very long chain fatty acids	16	0	1.733	0.719529	105.93	97.7	102.3	22.33	24.2	4.39047e+07	3.08568e+07	2.9987e+07	2.20915e+07	3.22998e+07	3.62667e+07	High	High	High	High	High	High	1
FALSE	High	Master Protein	P51610-1	Host cell factor 1 [OS=Homo sapiens]	0	57.088	11	12	56	12	2035	208.6	7.46	30	12	cell organization and biogenesis;metabolic process;regulation of biological process;response to stimulus	cytoplasm;membrane;nucleus	catalytic activity;protein binding	Pf01344, Pf13415, Pf13418, Pf13854, Pf13964	3054	ENSG00000172534.13	HCFC1	X	Herpes simplex infection	Mitochondrial Gene Expression	Transcriptional activation of mitochondrial biogenesis; HATs acetylate histones; UCH proteinases	12	0	0.744	0.881228	55.63	78.4	121.6	15.26	0.76	1.37547e+07	1.34098e+07	1.75069e+07	2.14532e+07		2.1225e+07	High	High	High	High	High	High	1	Met-loss+Acetyl [N-Term]
FALSE	High	Master Protein	P20592	interferon-induced GTP-binding protein Mx2 [OS=Homo sapiens]	0	57.057	19	10	40	7	715	82	8.76	42.37	10	cell organization and biogenesis;defense response;regulation of biological process;response to stimulus;transport	cytoplasm;cytosol;membrane;nucleus	catalytic activity;nucleotide binding;protein binding	Pf00350, Pf01031, Pf02212	4600	ENSG00000183486.12	MX2	21			Interferon alpha/beta signaling; ISG15 antiviral mechanism	6	0	1.354	0.833277	76.72	132.8	67.2	55.94	70.13	2.08547e+06	7.27143e+06	4.5545e+06	4.20459e+06	796587	2.30406e+06	Peak Found	High	High	High	Peak Found	High	1
FALSE	High	Master Protein	P47897	glutamine--tRNA ligase [OS=Homo sapiens]	0	56.783	28	17	41	17	775	87.7	7.15	33.63	17	metabolic process;regulation of biological process	cytoplasm;cytosol;organelle lumen	catalytic activity;enzyme regulator activity;nucleotide binding;protein binding	Pf00749, Pf03950, Pf04557, Pf04558	5859	ENSG00000172053.17	QARS	3	Metabolic pathways; Aminoacyl-tRNA biosynthesis		Mitochondrial tRNA aminoacylation; Cytosolic tRNA aminoacylation; SeMet incorporation into proteins	11	0	1.037	0.999796	99.11	134.7	65.3	17.22	33.56	4.05673e+07	3.64757e+07	2.86283e+07	1.76731e+07	1.2867e+07	2.52454e+07	High	High	High	High	Peak Found	High	1	Met-loss+Acetyl [N-Term]
FALSE	High	Master Protein	Q04637	eukaryotic translation initiation factor 4 gamma 1 [OS=Homo sapiens]	0	56.746	16	17	51	17	1599	175.4	5.33	30.51	17	cell organization and biogenesis;defense response;metabolic process;regulation of biological process;response to stimulus	cytoplasm;cytosol;membrane;nucleus	nucleotide binding;protein binding;RNA binding;structural molecule activity	Pf00566, Pf02020, Pf02847, Pf02854	1981	ENSG00000114867.20	EIF4G1	3	Viral myocarditis; RNA transport	Translation Factors	ISG15 antiviral mechanism; mTORC1-mediated signalling; L13a-mediated translational silencing of Ceruloplasmin expression; Nonsense Mediated Decay (NMD) independent of the Exon Junction Complex (EJC); Nonsense Mediated Decay (NMD) enhanced by the Exon Junction Complex (EJC); GTP hydrolysis and joining of the 60S ribosomal subunit; Deadenylation of mRNA; Ribosomal scanning and start codon recogniti…	32	0	1.271	0.926261	91.86	92.5	107.5	10.44	71.22	2.97586e+07	3.63742e+07	3.16768e+07	3.43968e+07	1.10167e+08	3.68248e+07	High	High	High	High	Peak Found	High	1
FALSE	High	Master Protein	Q9UPN3-2	Isoform 2 of Microtubule-actin cross-linking factor 1, isoforms 1/2/3/5 [OS=Homo sapiens]	0	56.719	5	20	27	20	5430	620	5.38	5.04	20	cell organization and biogenesis;regulation of biological process;response to stimulus;transport	cytoplasm;cytoskeleton;Golgi;membrane	catalytic activity;metal ion binding;protein binding;RNA binding	Pf00036, Pf00307, Pf00435, Pf02187, Pf11971, Pf13499, Pf13833	23499	ENSG00000127603.23	MACF1	1		Mesodermal Commitment Pathway		1	0	0.967	0.999796	81.42	134.9	65.1	34.14	0.98	3.21625e+07	6.11393e+07	6.52976e+07	2.92926e+07		2.96999e+07	High	High	High	High	Not Found	High	1
FALSE	High	Master Protein	Q9UJU6-1	Drebrin-like protein [OS=Homo sapiens]	0	56.601	30	9	56	9	430	48.2	5.05	38.37	9	cell organization and biogenesis;regulation of biological process;response to stimulus;transport	cytoplasm;cytoskeleton;cytosol;endosome;extracellular;Golgi;membrane;organelle lumen	enzyme regulator activity;protein binding	Pf00018, Pf00241, Pf07653, Pf14604	28988	ENSG00000136279.20	DBNL	7		T-Cell antigen Receptor (TCR) Signaling Pathway	Neutrophil degranulation; Caspase-mediated cleavage of cytoskeletal proteins; Neurexins and neuroligins	12	0	0.396	0.247631	94.16	59.9	140.1	13.7	89.9	1.20023e+07	1.52443e+07	1.22528e+07	5.6102e+07	3.31684e+06	2.8674e+07	High	High	High	High	High	High	1
FALSE	High	Master Protein	P18031	Tyrosine-protein phosphatase non-receptor type 1 [OS=Homo sapiens]	0	56.22	36	11	32	11	435	49.9	6.27	26.39	11	cell organization and biogenesis;metabolic process;regulation of biological process;response to stimulus	cytoplasm;cytosol;endoplasmic reticulum;endosome;membrane	catalytic activity;metal ion binding;protein binding;RNA binding	Pf00102, Pf00782	5770	ENSG00000196396.9	PTPN1	20	Insulin signaling pathway; Insulin resistance; Adherens junction	Leptin signaling pathway; Prolactin Signaling Pathway; VEGFA-VEGFR2 Signaling Pathway; Angiopoietin Like Protein 8 Regulatory Pathway; Insulin Signaling	Regulation of IFNA signaling; Negative regulation of MET activity; Regulation of IFNG signaling; PTK6 Down-Regulation; Integrin alphaIIb beta3 signaling; Growth hormone receptor signaling	28	0	1.471	0.807989	80.08	124.8	75.2	21.03	29.55	1.99575e+07	3.01185e+07	2.35016e+07	1.9657e+07	1.41715e+07	1.09352e+07	High	High	High	High	Peak Found	High	1	Acetyl [N-Term]
FALSE	High	Master Protein	Q14203-4	Isoform 4 of Dynactin subunit 1 [OS=Homo sapiens]	0	56.105	17	14	36	14	1253	138.7	5.54	32.43	14	cell division;cell organization and biogenesis;cellular component movement;metabolic process;regulation of biological process;transport	chromosome;cytoplasm;cytoskeleton;cytosol;membrane	catalytic activity;motor activity;protein binding	Pf00261, Pf01302, Pf04111, Pf05622, Pf05667, Pf06160, Pf08317, Pf12128, Pf12329, Pf12455, Pf13166, Pf13514, Pf15035	1639	ENSG00000204843.12	DCTN1	2				0	0	0.778	0.907287	99.77	107.8	92.2	47.31	71.11	1.41313e+07	1.69145e+07	3.27905e+07	1.44527e+07	3.56803e+06	2.29333e+07	High	High	High	High	Peak Found	High	1
FALSE	High	Master Protein	Q9BUJ2-1	Heterogeneous nuclear ribonucleoprotein U-like protein 1 [OS=Homo sapiens]	0	55.894	22	13	49	13	856	95.7	6.92	37.38	13	metabolic process;regulation of biological process;response to stimulus	nucleus	protein binding;RNA binding	Pf00622, Pf02037, Pf13671	11100	ENSG00000105323.16	HNRNPUL1	19	Influenza A		mRNA Splicing - Major Pathway	5	0	1.219	0.961929	89.76	83.7	116.3	15.05	71.15	3.3495e+07	2.97273e+07	3.99644e+07	4.67753e+07	5.90314e+06	4.65539e+07	High	High	High	High	High	High	1
FALSE	High	Master Protein	P63104-1	14-3-3 protein zeta/delta [OS=Homo sapiens]	0	55.876	57	12	92	9	245	27.7	4.79	73.41	12	cell organization and biogenesis;metabolic process;regulation of biological process;response to stimulus;transport	cytoplasm;cytosol;membrane;mitochondrion;nucleus	catalytic activity;protein binding;RNA binding	Pf00244	7534	ENSG00000164924.17	YWHAZ	8	Epstein-Barr virus infection; Viral carcinogenesis; Oocyte meiosis; Hepatitis B; Cell cycle; PI3K-Akt signaling pathway; Hippo signaling pathway; Pathogenic Escherichia coli infection	Cell Cycle; Prolactin Signaling Pathway; Pathogenic Escherichia coli infection; Myometrial Relaxation and Contraction Pathways; Calcium Regulation in the Cardiac Cell; Sudden Infant Death Syndrome (SIDS) Susceptibility Pathways	Chk1/Chk2(Cds1) mediated inactivation of Cyclin B:Cdk1 complex; Interleukin-3, 5 and GM-CSF signaling; KSRP (KHSRP) binds and destabilizes mRNA; Activation of BAD and translocation to mitochondria ; GP1b-IX-V activation signalling; Translocation of GLUT4 to the plasma membrane; Rap1 signalling; Deactivation of the beta-catenin transactivating complex; TP53 Regulates Metabolic Genes; RHO GTPases a…	51	1	0.309	0.0848829	132.15	83.3	116.7	14.7	39.33	8.2465e+07	6.15698e+07	7.01964e+07	1.26056e+08	5.3773e+07	9.83512e+07	High	High	High	High	High	High	1	Acetyl [N-Term]
FALSE	High	Master Protein	P13804-1	Electron transfer flavoprotein subunit alpha, mitochondrial [OS=Homo sapiens]	0	55.848	49	11	33	11	333	35.1	8.38	23.44	11	metabolic process;transport	mitochondrion;organelle lumen	catalytic activity;nucleotide binding;protein binding	Pf00766, Pf01012	2108	ENSG00000140374.15	ETFA	15			Respiratory electron transport	4	0	1.198	0.97439	90.75	103.1	96.9	16.12	61	3.6427e+07	2.84332e+07	2.73571e+07	3.20704e+07	6.77414e+06	2.67065e+07	High	Peak Found	High	High	Peak Found	High	1
FALSE	High	Master Protein	P50851-1	Lipopolysaccharide-responsive and beige-like anchor protein [OS=Homo sapiens]	0	55.825	6	13	38	11	2863	318.9	5.6	25.93	13		endoplasmic reticulum;Golgi;membrane;vacuole	protein binding	Pf02138, Pf06469, Pf08385, Pf13385, Pf14844	987	ENSG00000198589.10	LRBA	4				0	1	0.878	0.997299	97.77	120.2	79.8	8.96	93.62	1.303e+07	1.08848e+07	1.21141e+07	8.0436e+06	1.21525e+06	1.83052e+07	High	High	High	High	Peak Found	High	1
FALSE	High	Master Protein	O75955	Flotillin-1 [OS=Homo sapiens]	0	55.77	33	11	38	11	427	47.3	7.49	36.07	11	cell organization and biogenesis;regulation of biological process;response to stimulus;transport	cytoskeleton;endosome;membrane	protein binding	Pf01145	10211	ENSG00000206379.12; ENSG00000230143.9; ENSG00000137312.14; ENSG00000206480.11; ENSG00000232280.9	FLOT1	6; CHR_HSCHR6_MHC_DBB_CTG1; CHR_HSCHR6_MHC_SSTO_CTG1; CHR_HSCHR6_MHC_QBL_CTG1; CHR_HSCHR6_MHC_COX_CTG1	Insulin signaling pathway	Angiopoietin Like Protein 8 Regulatory Pathway; Insulin Signaling	Synaptic adhesion-like molecules	6	0	1.193	0.939137	98.85	79.9	120.1	22.65	26.4	1.35834e+07	1.18067e+07	1.81812e+07	1.50547e+07	2.58467e+07	2.0419e+07	High	High	High	High	Peak Found	High	1
FALSE	High	Master Protein	Q06210-1	glutamine--fructose-6-phosphate aminotransferase [isomerizing] 1 [OS=Homo sapiens]	0	55.72	26	14	34	14	699	78.8	7.11	15.23	14	metabolic process;regulation of biological process	cytosol	catalytic activity	Pf00310, Pf01380, Pf13230, Pf13522, Pf13537, Pf13580	2673	ENSG00000198380.12	GFPT1	2	Metabolic pathways; Alanine, aspartate and glutamate metabolism; Insulin resistance; Amino sugar and nucleotide sugar metabolism		XBP1(S) activates chaperone genes; Defective GFPT1 causes CMSTA1; Synthesis of UDP-N-acetyl-glucosamine	17	0	1.213	0.960935	77.54	124.9	75.1	37.59	49.16	1.52695e+07	2.84639e+07	3.43956e+07	1.71268e+07	9.22579e+06	2.65385e+07	High	High	High	High	Peak Found	High	1
FALSE	High	Master Protein	Q12905	Interleukin enhancer-binding factor 2 [OS=Homo sapiens]	0	55.694	44	10	89	10	390	43	5.26	55.7	10	metabolic process;regulation of biological process;response to stimulus;transport	cytoplasm;extracellular;membrane;nucleus;organelle lumen	catalytic activity;DNA binding;nucleotide binding;protein binding;RNA binding	Pf07528	3608	ENSG00000143621.16	ILF2	1		B Cell Receptor Signaling Pathway	Neutrophil degranulation	4	0	1.331	0.902236	50.92	129.6	70.4	5.61	63.31	7.26089e+07	7.13063e+07	7.9094e+07	58492447	1.22277e+07	3.94816e+07	High	High	High	High	High	High	1
FALSE	High	Master Protein	Q14974	Importin subunit beta-1 [OS=Homo sapiens]	0	55.551	19	13	37	13	876	97.1	4.78	16.91	13	cell organization and biogenesis;cellular component movement;metabolic process;regulation of biological process;response to stimulus;transport	cytoplasm;cytosol;extracellular;membrane;nucleus;organelle lumen	metal ion binding;protein binding;RNA binding;transporter activity	Pf02985, Pf03810, Pf13513, Pf13646	3837	ENSG00000108424.9	KPNB1	17	RNA transport	Sterol Regulatory Element-Binding Proteins (SREBP) signalling	ISG15 antiviral mechanism; NS1 Mediated Effects on Host Pathways; Nuclear import of Rev protein; Neutrophil degranulation; Regulation of cholesterol biosynthesis by SREBP (SREBF); Transport of Ribonucleoproteins into the Host Nucleus; Activation of DNA fragmentation factor	29	0	1.515	0.837403	89.69	100.2	99.8	21.2	72.86	4.4073e+07	3.16529e+07	3.05493e+07	5.07339e+07	7.31538e+06	3.15424e+07	High	High	High	High	Peak Found	High	1	Acetyl [N-Term]
FALSE	High	Master Protein	Q9Y6N5	Sulfide:quinone oxidoreductase, mitochondrial [OS=Homo sapiens]	0	55.539	32	13	56	13	450	49.9	9.11	61.48	13	metabolic process	membrane;mitochondrion	catalytic activity	Pf07992, Pf13738	58472	ENSG00000137767.13	SQRDL; SQOR	15	Sulfur metabolism		Sulfide oxidation to sulfate	6	0	1.246	0.942513	81.06	124.5	75.5	39.43	22.83	2.67725e+07	6.17255e+07	5.85452e+07	3.54698e+07	2.93913e+07	4.6073e+07	High	High	High	High	High	High	1
FALSE	High	Master Protein	Q5TZA2	Rootletin [OS=Homo sapiens]	0	55.48	9	16	23	15	2017	228.4	5.5	14.37	16	cell organization and biogenesis;regulation of biological process	cytoplasm;cytoskeleton;cytosol;membrane	protein binding;structural molecule activity	Pf12128, Pf15035	9696		CROCC	1				0	0	0.734	0.924513	101.55	38.5	161.5	47.42	54.67	1.60583e+06	2.61898e+06	4.26502e+06	5.06446e+06	1.09836e+07	1.7171e+07	High	Peak Found	Peak Found	High	Peak Found	High	1
FALSE	High	Master Protein	P00338-1	L-lactate dehydrogenase A chain [OS=Homo sapiens]	0	55.39	48	13	82	12	332	36.7	8.27	78.88	13	metabolic process;regulation of biological process;response to stimulus	cytoplasm;cytosol;membrane;nucleus	catalytic activity;nucleotide binding;protein binding	Pf00056, Pf02866	3939	ENSG00000134333.13	LDHA	11	Metabolic pathways; Pyruvate metabolism; Propanoate metabolism; Glycolysis / Gluconeogenesis; Central carbon metabolism in cancer; Cysteine and methionine metabolism; Glucagon signaling pathway; HIF-1 signaling pathway	Cori Cycle; Photodynamic therapy-induced HIF-1 survival signaling; Amino Acid metabolism; Glycolysis and Gluconeogenesis	Pyruvate metabolism	16	1	2.51	0.307955	133.87	129.5	70.5	28.16	65.52	3.07883e+08	2.4803e+08	1.71622e+08	2.11146e+08	4.19176e+07	1.35025e+08	High	High	High	High	High	High	1
FALSE	High	Master Protein	P33241	Lymphocyte-specific protein 1 [OS=Homo sapiens]	0	55.166	40	9	38	9	339	37.2	4.74	39.29	9	cellular component movement;defense response;regulation of biological process;response to stimulus	cytoskeleton;membrane	protein binding;signal transducer activity	Pf02029	4046	ENSG00000130592.15	LSP1	11	Tuberculosis			1	0	0.546	0.590722	68.99	84.6	115.4	36.96	92.56	1.30437e+07	1.89435e+07	2.76486e+07	5.1498e+07	2.33724e+06	2.58578e+07	Peak Found	High	High	High	High	High	1
FALSE	High	Master Protein	P55265-1	Double-stranded RNA-specific adenosine deaminase [OS=Homo sapiens]	0	55.098	18	15	47	15	1226	136	8.65	32.4	15	cell differentiation;cell organization and biogenesis;defense response;metabolic process;regulation of biological process;response to stimulus;transport	cytoplasm;membrane;nucleus;spliceosomal complex	catalytic activity;DNA binding;metal ion binding;protein binding;RNA binding	Pf00035, Pf02137, Pf02295	103	ENSG00000160710.15	ADAR	1	Cytosolic DNA-sensing pathway; Measles; Influenza A		C6 deamination of adenosine; Interferon alpha/beta signaling; Formation of editosomes by ADAR proteins	12	0	1.123	0.974658	88.25	126.5	73.5	18.09	85.01	3.38295e+07	2.54443e+07	2.47132e+07	2.98719e+07	2.95999e+06	1.47706e+07	High	High	High	High	Peak Found	High	1
FALSE	High	Master Protein	P43304	Glycerol-3-phosphate dehydrogenase, mitochondrial [OS=Homo sapiens]	0	55.004	31	16	40	16	727	80.8	7.69	14.69	16	metabolic process;transport	membrane;mitochondrion	catalytic activity;metal ion binding	Pf00036, Pf00890, Pf01266, Pf03486, Pf07992, Pf12831, Pf13499	2820	ENSG00000115159.15	GPD2	2	Glycerophospholipid metabolism	Fatty Acid Beta Oxidation	Triglyceride catabolism; Synthesis of PA	9	0	1.451	0.833277	70.09	124.9	75.1	15.39	30.27	2.69686e+07	2.47982e+07	1.98087e+07	8.51258e+06	1.57206e+07	1.49146e+07	High	High	High	High	High	High	1
FALSE	High	Master Protein	P35221	Catenin alpha-1 [OS=Homo sapiens]	0	54.865	21	13	37	13	906	100	6.29	23.36	13	cell organization and biogenesis;regulation of biological process;response to stimulus	cytoplasm;cytoskeleton;cytosol;Golgi;membrane	protein binding;RNA binding;structural molecule activity	Pf01044	1495	ENSG00000044115.20	CTNNA1	5	Pathways in cancer; Leukocyte transendothelial migration; Hippo signaling pathway; Arrhythmogenic right ventricular cardiomyopathy (ARVC); Bacterial invasion of epithelial cells; Adherens junction; Endometrial cancer; Tight junction	Arrhythmogenic Right Ventricular Cardiomyopathy; Apoptosis-related network due to altered Notch3 in ovarian cancer; VEGFA-VEGFR2 Signaling Pathway; White fat cell differentiation	Adherens junctions interactions; CDO in myogenesis; VEGFR2 mediated vascular permeability; RHO GTPases activate IQGAPs	27	0	1.418	0.830401	108.16	167.7	32.3	46.89	138.81	2.66985e+07	9.23696e+06	2.33431e+07	4.49439e+06	340553	3.05319e+07	High	High	High	High	Peak Found	High	1	Met-loss+Acetyl [N-Term]
FALSE	High	Master Protein	P48643	T-complex protein 1 subunit epsilon [OS=Homo sapiens]	0	54.754	37	16	25	16	541	59.6	5.66	7.85	16	metabolic process;regulation of biological process;response to stimulus;transport	cytoplasm;cytoskeleton;cytosol	nucleotide binding;protein binding;RNA binding	Pf00118	22948	ENSG00000150753.11	CCT5	5			BBSome-mediated cargo-targeting to cilium; Prefoldin mediated transfer of substrate to CCT/TriC; Cooperation of PDCL (PhLP1) and TRiC/CCT in G-protein beta folding; Association of TriC/CCT with target proteins during biosynthesis; Formation of tubulin folding intermediates by CCT/TriC; Folding of actin by CCT/TriC	13	0	1.122	0.97439	74.27	110	90	38.64	53.65	2.61678e+07	1.4626e+07	1.35408e+07	1.19583e+07	4.44554e+06	1.57378e+07	High	High	High	High	Peak Found	High	1	Met-loss+Acetyl [N-Term]
FALSE	High	Master Protein	P32455	Guanylate-binding protein 1 [OS=Homo sapiens]	0	54.65	26	12	45	10	592	67.9	6.32	34.67	12	cell organization and biogenesis;defense response;regulation of biological process;response to stimulus	cytoplasm;cytosol;extracellular;Golgi;membrane	catalytic activity;nucleotide binding;protein binding	Pf02263, Pf02841, Pf05879	2633	ENSG00000117228.9	GBP1	1	NOD-like receptor signaling pathway	Type II interferon signaling (IFNG)	Interferon gamma signaling	6	3	0.842	0.974658	115.67	160.6	39.4	24.32	140.39	3.36722e+07	3.37192e+07	2.12478e+07	6.79636e+07	1.76597e+06	8.24809e+06	High	High	High	High	Peak Found	High	1	Met-loss+Acetyl [N-Term]
FALSE	High	Master Protein	P69905	Hemoglobin subunit alpha [OS=Homo sapiens]	0	54.607	70	9	100	8	142	15.2	8.68	74.29	9	cell organization and biogenesis;metabolic process;regulation of biological process;response to stimulus;transport	cytosol;extracellular;membrane;organelle lumen	antioxidant activity;catalytic activity;metal ion binding;protein binding;transporter activity	Pf00042	3040; 3039	ENSG00000206172.8; ENSG00000188536.12	HBA2; HBA1	16	Malaria; African trypanosomiasis	Selenium Micronutrient Network; Vitamin B12 Metabolism; Folate Metabolism; Effects of Nitric Oxide	Scavenging of heme from plasma; Erythrocytes take up carbon dioxide and release oxygen; Erythrocytes take up oxygen and release carbon dioxide	13	1	1.663	0.761521	141.43	83.6	116.4	19.07	16.25	2.76191e+08	1.89365e+08	2.59673e+08	2.74222e+08	3.61619e+08	3.75017e+08	High	High	High	High	High	High	1	Met-loss [N-Term]
FALSE	High	Master Protein	P35749	Myosin-11 [OS=Homo sapiens]	0	54.544	7	13	78	3	1972	227.2	5.5	70	13	cell organization and biogenesis;metabolic process;transport	cytoskeleton;cytosol;extracellular	catalytic activity;motor activity;nucleotide binding;protein binding;structural molecule activity	Pf00038, Pf00063, Pf01442, Pf01576, Pf02463, Pf02736, Pf04111, Pf04156, Pf05622, Pf06160, Pf07888, Pf09311, Pf09726, Pf09731, Pf10079, Pf12128, Pf12252, Pf12325, Pf13166	4629	ENSG00000133392.17; ENSG00000276480.5	MYH11	16; CHR_HSCHR16_1_CTG1	Tight junction; Vascular smooth muscle contraction		RHO GTPases activate PAKs; EPHA-mediated growth cone collapse; RHO GTPases Activate ROCKs; Sema4D induced cell migration and growth-cone collapse; Smooth Muscle Contraction; RHO GTPases activate CIT; RHO GTPases activate PKNs	18	0	0.864	0.999796	121.75	92.7	107.3		98.13			6.33036e+06	1.31058e+06	1.92177e+07	7.32948e+06	Not Found	Not Found	Peak Found	Peak Found	Peak Found	High	1
FALSE	High	Master Protein	P50453	Serpin B9 [OS=Homo sapiens]	0	54.46	40	13	50	12	376	42.4	5.86	45.63	13	cell death;regulation of biological process;response to stimulus	cytoplasm;cytosol;membrane;nucleus	enzyme regulator activity;protein binding	Pf00079	5272	ENSG00000170542.5	SERPINB9	6	Amoebiasis			1	0	0.933	0.992004	61.33	96.7	103.3	29.02	79.64	2.74669e+07	5.03509e+07	4.13633e+07	4.42036e+07	3.93918e+06	5.86289e+07	High	High	High	High	Peak Found	High	1	Acetyl [N-Term]
FALSE	High	Master Protein	B5ME19	eukaryotic translation initiation factor 3 subunit C-like protein [OS=Homo sapiens]	0	54.108	14	11	47	11	914	105.4	5.64	41.15	11	metabolic process	cytoplasm	protein binding;RNA binding	Pf01399, Pf05470	728689	ENSG00000205609.12	EIF3CL	16	RNA transport			1	0	1.022	0.999796	94.29	101.9	98.1	13.84	23.66	2.30735e+07	3.05088e+07	2.70792e+07	2.61965e+07	1.67085e+07	2.60662e+07	High	High	High	High	High	High	1
FALSE	High	Master Protein	Q15582	Transforming growth factor-beta-induced protein ig-h3 [OS=Homo sapiens]	0	53.948	22	12	45	12	683	74.6	7.71	20.47	12	cell differentiation;cell organization and biogenesis;cell proliferation;metabolic process;regulation of biological process;response to stimulus	extracellular;membrane	protein binding	Pf02469, Pf07546	7045	ENSG00000120708.16	TGFBI	5			Amyloid fiber formation	2	0	0.395	0.241715	73.96	68.6	131.4	27.4	31.63	1.76828e+07	3.00421e+07	2.15266e+07	2.8841e+07	4.12608e+07	5.52557e+07	High	High	High	High	High	High	1
FALSE	High	Master Protein	P14314	Glucosidase 2 subunit beta [OS=Homo sapiens]	0	53.852	29	11	74	11	528	59.4	4.41	61.22	11	metabolic process;regulation of biological process;response to stimulus	endoplasmic reticulum;organelle lumen	metal ion binding;protein binding	Pf07915, Pf12999, Pf13015	5589	ENSG00000130175.9	PRKCSH	19	Protein processing in endoplasmic reticulum		Advanced glycosylation endproduct receptor signaling; Post-translational protein phosphorylation; Regulation of Insulin-like Growth Factor (IGF) transport and uptake by Insulin-like Growth Factor Binding Proteins (IGFBPs); Calnexin/calreticulin cycle	11	0	0.907	0.977135	98.71	104.3	95.7	23.68	6.44	5.94315e+07	5.09777e+07	3.6502e+07	4.83331e+07	4.26097e+07	4.67597e+07	High	High	High	High	High	High	1
FALSE	High	Master Protein	Q9UH99	SUN domain-containing protein 2 [OS=Homo sapiens]	0	53.803	23	9	32	9	717	80.3	6.73	27.26	9	cell organization and biogenesis;cellular component movement;regulation of biological process;transport	chromosome;endosome;membrane;nucleus	protein binding	Pf07738	25777	ENSG00000100242.15	SUN2	22			Meiotic synapsis	4	0	0.79	0.974658	92.48	118.5	81.5	36.38	88.56	8.89571e+06	1.0525e+07	1.72902e+07	1.07239e+07	198444	7.24281e+06	High	High	High	High	Peak Found	High	1
FALSE	High	Master Protein	P31930	Cytochrome b-c1 complex subunit 1, mitochondrial [OS=Homo sapiens]	0	53.77	35	11	48	11	480	52.6	6.37	37.82	11	metabolic process;response to stimulus;transport	cytosol;membrane;mitochondrion	catalytic activity;metal ion binding;protein binding;transporter activity	Pf00675, Pf05193, Pf08367	7384	ENSG00000010256.10	UQCRC1	3	Huntington's disease; Metabolic pathways; Oxidative phosphorylation; Parkinson's disease; Cardiac muscle contraction; Non-alcoholic fatty liver disease (NAFLD); Alzheimer's disease	Electron Transport Chain	Respiratory electron transport	12	0	2.142	0.475581	93.01	101.5	98.5	34.58	18.39	5.64563e+07	3.12715e+07	3.34112e+07	3.23929e+07	3.46943e+07	2.40733e+07	High	High	High	High	High	High	1
FALSE	High	Master Protein	P16152	Carbonyl reductase [NADPH] 1 [OS=Homo sapiens]	0	53.502	47	9	74	9	277	30.4	8.32	93.55	9	cell differentiation;metabolic process	cytoplasm;cytosol	catalytic activity	Pf00106, Pf01370, Pf08659, Pf13561	873; 54093	ENSG00000159228.12	CBR1; SETD4	21	Chemical carcinogenesis; Metabolism of xenobiotics by cytochrome P450; Metabolic pathways; Arachidonic acid metabolism	NRF2 pathway	Synthesis of Prostaglandins (PG) and Thromboxanes (TX)	10	0	0.956	0.999796	64.84	106.8	93.2	17.56	18.41	2.54938e+07	3.0005e+07	3.61865e+07	2.29841e+07		2.98654e+07	High	High	High	High	High	High	1	Met-loss+Acetyl [N-Term]
FALSE	High	Master Protein	Q15020	Squamous cell carcinoma antigen recognized by T-cells 3 [OS=Homo sapiens]	0	53.479	18	14	33	14	963	109.9	5.57	22.76	14	cell organization and biogenesis;cell proliferation;metabolic process;regulation of biological process	cytoplasm;nucleus	protein binding;RNA binding	Pf00076, Pf13893, Pf14259	9733	ENSG00000075856.11	SART3	12				0	0	1.144	0.956822	71.77	113.9	86.1	25.94	29.47	1.38452e+07	9.08408e+06	1.54733e+07	8.4728e+06		1.29332e+07	High	High	High	High	Not Found	High	1	Met-loss+Acetyl [N-Term]
FALSE	High	Master Protein	Q01813	ATP-dependent 6-phosphofructokinase, platelet type [OS=Homo sapiens]	0	53.386	19	11	36	9	784	85.5	7.55	22.66	11	metabolic process	cytoplasm;cytosol;membrane;nucleus	catalytic activity;metal ion binding;nucleotide binding;protein binding	Pf00365	5214	ENSG00000067057.16	PFKP	10	Biosynthesis of amino acids; Pentose phosphate pathway; Central carbon metabolism in cancer; Glycolysis / Gluconeogenesis; Thyroid hormone signaling pathway; Metabolic pathways; Carbon metabolism; RNA degradation; AMPK signaling pathway; Fructose and mannose metabolism; Galactose metabolism	Cori Cycle; Glycolysis and Gluconeogenesis	Glycolysis	17	0	1.869	0.575257	53.52	168.9	31.1	45.34	70.67	2.67531e+07	1.84812e+07	1.0044e+07	6.75263e+06	1.37541e+06	3.40118e+06	High	High	High	High	Peak Found	High	1
FALSE	High	Master Protein	P20810-1	Calpastatin [OS=Homo sapiens]	0	53.291	20	9	31	9	708	76.5	5.07	20.78	9	regulation of biological process	cytosol;endoplasmic reticulum;membrane	enzyme regulator activity;protein binding;RNA binding	Pf00748	831	ENSG00000153113.23	CAST	5			Degradation of the extracellular matrix; Deregulated CDK5 triggers multiple neurodegenerative pathways in Alzheimer's disease models	5	0	0.358	0.169179	88.71	50.2	149.8	27.05	25.95	7.0536e+06	4.42351e+06	7.67788e+06	1.74893e+07		2.53494e+07	High	High	High	High	Not Found	High	1
FALSE	High	Master Protein	P40227-1	T-complex protein 1 subunit zeta [OS=Homo sapiens]	0	53.263	37	15	57	15	531	58	6.68	40.04	15	metabolic process;regulation of biological process	cytoplasm;cytosol;membrane	nucleotide binding;protein binding;RNA binding	Pf00118, Pf05504	908	ENSG00000146731.10	CCT6A	7			Prefoldin mediated transfer of substrate to CCT/TriC; Cooperation of PDCL (PhLP1) and TRiC/CCT in G-protein beta folding; Association of TriC/CCT with target proteins during biosynthesis; Formation of tubulin folding intermediates by CCT/TriC; Folding of actin by CCT/TriC	9	0	1.431	0.875474	73.72	117.7	82.3	13.1	75.83	7.13576e+07	5.48471e+07	6.55195e+07	5.21636e+07	4.47492e+06	4.57869e+07	High	High	High	High	Peak Found	High	1
FALSE	High	Master Protein	P15880	40S ribosomal protein S2 [OS=Homo sapiens]	0	53.261	42	11	46	11	293	31.3	10.24	34.82	11	cell organization and biogenesis;metabolic process;regulation of biological process;transport	cytosol;membrane;nucleus;ribosome	protein binding;RNA binding;structural molecule activity	Pf00333, Pf03719	6187	ENSG00000140988.15	RPS2	16	Ribosome	Cytoplasmic Ribosomal Proteins	Peptide chain elongation; Protein methylation; Eukaryotic Translation Termination; Viral mRNA Translation; RMTs methylate histone arginines; Formation of the ternary complex, and subsequently, the 43S complex; L13a-mediated translational silencing of Ceruloplasmin expression; Selenocysteine synthesis; Nonsense Mediated Decay (NMD) independent of the Exon Junction Complex (EJC); Nonsense Mediated …	44	0	1.595	0.794812	90.73	127.8	72.2	22.58	35.14	1.56419e+08	1.11426e+08	1.04876e+08	1.02554e+08	5.42664e+07	6.29392e+07	High	High	High	High	High	High	1
FALSE	High	Master Protein	P31946	14-3-3 protein beta/alpha [OS=Homo sapiens]	0	53.033	54	10	85	6	246	28.1	4.83	49.16	10	cell organization and biogenesis;metabolic process;regulation of biological process;response to stimulus;transport	cytoplasm;cytosol;membrane;mitochondrion;nucleus	protein binding	Pf00244	7529	ENSG00000166913.12	YWHAB	20	Oocyte meiosis; Hepatitis B; Cell cycle; Epstein-Barr virus infection; PI3K-Akt signaling pathway; Hippo signaling pathway; Viral carcinogenesis	Cell Cycle; IL-3 Signaling Pathway; Myometrial Relaxation and Contraction Pathways; Calcium Regulation in the Cardiac Cell; Sudden Infant Death Syndrome (SIDS) Susceptibility Pathways	MAP2K and MAPK activation; mTORC1-mediated signalling; Negative regulation of MAPK pathway; ARMS-mediated activation; Tristetraprolin (TTP, ZFP36) binds and destabilizes mRNA; Translocation of GLUT4 to the plasma membrane; Rap1 signalling; Paradoxical activation of RAF signaling by kinase inactive BRAF; Frs2-mediated activation; Butyrate Response Factor 1 (BRF1) binds and destabilizes mRNA; Inter…	68	1	0.535	0.571556	99.68	68.4	131.6	11.13	37.86	1.66571e+07	1.74473e+07	2.04938e+07	3.72013e+07	1.65611e+07	3.35943e+07	High	High	High	High	High	High	1
FALSE	High	Master Protein	P06753-2	Isoform 2 of Tropomyosin alpha-3 chain [OS=Homo sapiens]	0	52.794	40	13	96	7	248	29	4.78	104.4	13	cell organization and biogenesis;cellular component movement	cytoskeleton;cytosol	protein binding;structural molecule activity	Pf00261, Pf12718	7170	ENSG00000143549.19	TPM3	1		Striated Muscle Contraction		1	7	0.644	0.774631	80.45	79.8	120.2	12.94	65.69	2.12014e+08	2.15451e+08	2.65423e+08	3.24733e+08	6.18481e+07	3.64465e+08	High	High	High	High	High	High	1	Met-loss+Acetyl [N-Term]
FALSE	High	Master Protein	P16402	Histone H1.3 [OS=Homo sapiens]	0	52.623	34	11	129	1	221	22.3	11.02	217.52	11	cell organization and biogenesis;metabolic process;regulation of biological process	chromosome;nucleus	DNA binding;RNA binding	Pf00538	3007	ENSG00000124575.6	HIST1H1D	6			Formation of Senescence-Associated Heterochromatin Foci (SAHF); Activation of DNA fragmentation factor	10	0	0.592	0.691225	30.1	75.2	124.8	55.51	49.94	1.8281e+07	6.32506e+07	6.95085e+07	1.05064e+08	3.71743e+07	1.17494e+08	Peak Found	High	High	High	High	High	1	Met-loss+Acetyl [N-Term]
FALSE	High	Master Protein	Q9UHX1-2	Isoform 2 of Poly(U)-binding-splicing factor PUF60 [OS=Homo sapiens]	0	52.521	29	12	39	12	542	58.1	5.35	27.9	12	cell death;metabolic process;regulation of biological process		DNA binding;protein binding;RNA binding	Pf00076, Pf13893, Pf14259	22827	ENSG00000274081.4; ENSG00000179950.13	PUF60	8; CHR_HSCHR8_3_CTG7				0	0	0.785	0.901013	95.93	77.8	122.2	1.46	81.32	3.23887e+07	3.27692e+07	3.1833e+07	5.08569e+07	2.28681e+06	5.50435e+07	High	High	High	High	Peak Found	High	1
FALSE	High	Master Protein	Q15046	Lysine--tRNA ligase [OS=Homo sapiens]	0	52.508	27	14	36	14	597	68	6.35	19.58	14	metabolic process;regulation of biological process;response to stimulus	cytoplasm;cytosol;extracellular;membrane;mitochondrion;nucleus;organelle lumen	catalytic activity;nucleotide binding;protein binding;RNA binding	Pf00152, Pf00587, Pf01336	3735	ENSG00000065427.14	KARS	16	Aminoacyl-tRNA biosynthesis		Mitochondrial tRNA aminoacylation; Cytosolic tRNA aminoacylation; SeMet incorporation into proteins	10	0	0.827	0.950966	76.7	113.3	86.7	29.88	34.64	3.17923e+07	2.4482e+07	1.71629e+07	2.17998e+07	1.04268e+07	1.8746e+07	High	High	High	High	High	High	1	Met-loss+Acetyl [N-Term]
FALSE	High	Master Protein	Q96F07-2	Isoform 2 of Cytoplasmic FMR1-interacting protein 2 [OS=Homo sapiens]	0	52.475	12	14	34	7	1253	145.6	7.05	24.29	14	cell death;cell growth;metabolic process;regulation of biological process;response to stimulus	cytoplasm;cytosol;membrane;nucleus	protein binding	Pf05994, Pf07159	26999	ENSG00000055163.19	CYFIP2	5		Regulation of Actin Cytoskeleton		1	6	0.503	0.500064	72.67	58	142	44.96	83.69	9.76345e+06	9.13956e+06	1.9373e+07	2.3876e+07	1.65482e+06	3.44155e+07	Peak Found	Peak Found	High	High	Peak Found	High	1
FALSE	High	Master Protein	P09525-2	Isoform 2 of Annexin A4 [OS=Homo sapiens]	0	52.473	62	13	66	1	237	27	6.06	52.65	13	cell differentiation;regulation of biological process;response to stimulus	cell surface;cytoplasm;membrane;nucleus	enzyme regulator activity;metal ion binding;protein binding	Pf00191	307		ANXA4	2		Prostaglandin Synthesis and Regulation		1	0	1.14	0.980169	123.69	121.8	78.2	78.84	138.65	1.32613e+06	376747		240734	4.50753e+06	453832	Peak Found	Peak Found	Not Found	High	Peak Found	Peak Found	1	Met-loss [N-Term]
FALSE	High	Master Protein	O94979	Protein transport protein Sec31A [OS=Homo sapiens]	0	52.256	17	13	32	13	1220	132.9	6.89	20.32	13	cell organization and biogenesis;response to stimulus;transport	cytoplasm;cytosol;endoplasmic reticulum;membrane	protein binding	Pf03154, Pf09770, Pf12931	22872	ENSG00000138674.16	SEC31A	4	Protein processing in endoplasmic reticulum	Sterol Regulatory Element-Binding Proteins (SREBP) signalling	Antigen Presentation: Folding, assembly and peptide loading of class I MHC; COPII (Coat Protein 2) Mediated Vesicle Transport; XBP1(S) activates chaperone genes; MHC class II antigen presentation	18	0	2.234	0.426245	96.08	119.8	80.2	27.37	32.32	3.82526e+07	3.99295e+07	6.10448e+07	3.1032e+07	1.56917e+07	2.67505e+07	High	High	High	High	Peak Found	High	1
FALSE	High	Master Protein	Q96PK6-1	RNA-binding protein 14 [OS=Homo sapiens]	0	52.06	22	12	66	12	669	69.4	9.67	60.42	12	cell organization and biogenesis;defense response;metabolic process;regulation of biological process;response to stimulus	cytoplasm;nucleus	protein binding;RNA binding	Pf00076, Pf13893, Pf14259	10432; 100526737	ENSG00000239306.4	RBM14; RBM14-RBM4	11			RUNX2 regulates bone development	5	0	0.958	0.999796	64.3	103.5	96.5	20.35	41.12	3.5953e+07	2.81e+07	4.25391e+07	3.35362e+07	1.42456e+07	3.35932e+07	High	High	High	High	High	High	1
FALSE	High	Master Protein	O60749	Sorting nexin-2 [OS=Homo sapiens]	0	51.876	30	12	38	11	519	58.4	5.12	38.52	12	cell organization and biogenesis;transport	cytoplasm;cytosol;endosome;membrane;vacuole	protein binding	Pf00787, Pf03700, Pf05667, Pf09325, Pf10456	6643	ENSG00000205302.6	SNX2	5	Endocytosis		Golgi Associated Vesicle Biogenesis	6	1	0.817	0.935343	57.14	93.3	106.7	12.13	85.83	1.62744e+07	2.07788e+07	1.87236e+07	2.54392e+07	313243	2.14289e+07	High	High	High	High	Peak Found	High	1
FALSE	High	Master Protein	P02042	Hemoglobin subunit delta [OS=Homo sapiens]	0	51.874	74	9	73	4	147	16	8.05	65.15	9	coagulation;transport	cytosol	metal ion binding;protein binding;transporter activity	Pf00042	3045	ENSG00000223609.7	HBD	11			Factors involved in megakaryocyte development and platelet production	2	0	0.727	0.97439	79.2	39.7	160.3	77.29	75.59	2.58261e+06	2.10792e+06	7.98751e+06	3.11957e+06	1.04438e+07	1.99686e+07	Peak Found	High	High	High	High	High	1	Met-loss [N-Term]
FALSE	High	Master Protein	O60763-1	General vesicular transport factor p115 [OS=Homo sapiens]	0	51.802	17	14	31	14	962	107.8	4.91	21.24	14	cell organization and biogenesis;metabolic process;transport	cytoplasm;cytosol;endoplasmic reticulum;Golgi;membrane	protein binding;RNA binding;transporter activity	Pf02403, Pf04111, Pf04869, Pf04871, Pf13166, Pf13514	8615	ENSG00000138768.14	USO1	4			COPII (Coat Protein 2) Mediated Vesicle Transport; COPI-mediated anterograde transport; Golgi Cisternae Pericentriolar Stack Reorganization	14	0	0.864	0.980267	62.52	103.8	96.2	20.65	9.7	1.38612e+07	1.89553e+07	2.10814e+07	1.85995e+07	1.53418e+07	1.75674e+07	High	High	High	High	Peak Found	High	1
FALSE	High	Master Protein	P27824	Calnexin [OS=Homo sapiens]	0	51.763	20	9	50	9	592	67.5	4.6	42.48	9	metabolic process;regulation of biological process;response to stimulus;transport	cytoplasm;endoplasmic reticulum;membrane;organelle lumen;ribosome	metal ion binding;protein binding;RNA binding	Pf00262	821	ENSG00000127022.14; ENSG00000283777.1	CANX	5; CHR_HG30_PATCH	Protein processing in endoplasmic reticulum; Thyroid hormone synthesis; HTLV-I infection; Antigen processing and presentation; Phagosome		Assembly of Viral Components at the Budding Site; Antigen Presentation: Folding, assembly and peptide loading of class I MHC; Interleukin-35 Signalling; Calnexin/calreticulin cycle; MHC class II antigen presentation	25	0	1.537	0.8259	96.18	147.9	52.1	14.77	98.88	9.25116e+07	9.94734e+07	7.41237e+07	6.56418e+07	541823	3.25809e+07	High	High	High	High	High	High	1
FALSE	High	Master Protein	Q14847	LIM and SH3 domain protein 1 [OS=Homo sapiens]	0	51.643	46	10	69	10	261	29.7	7.05	61.05	10	regulation of biological process;transport	cytoplasm;cytoskeleton	metal ion binding;protein binding;transporter activity	Pf00018, Pf00412, Pf00880, Pf07653, Pf14604	3927	ENSG00000002834.17	LASP1	17				0	0	0.443	0.359094	76.49	80.7	119.3	21.33	58.98	3.94868e+07	4.52778e+07	5.94162e+07	1.00197e+08	2.48798e+07	6.68857e+07	High	High	High	High	High	High	1
FALSE	High	Master Protein	Q9UI08-2	Isoform 1 of Ena/VASP-like protein [OS=Homo sapiens]	0	51.642	32	11	42	11	418	44.8	8.84	33.57	11	cell organization and biogenesis;cellular component movement;regulation of biological process;response to stimulus	cytoplasm;cytoskeleton;cytosol;membrane	protein binding	Pf00568, Pf08776	51466	ENSG00000196405.12	EVL	14				0	0	0.314	0.109291	95.45	52.6	147.4	65.93	47.92	2.40048e+06	1.21978e+07	7.71892e+06	2.90549e+07	9.87165e+06	2.16405e+07	Peak Found	High	High	High	High	High	1	Met-loss+Acetyl [N-Term]
FALSE	High	Master Protein	Q29836	HLA class I histocompatibility antigen, B-67 alpha chain [OS=Homo sapiens]	0	51.429	43	10	72	2	362	40.3	6.15	69.16	10	regulation of biological process;response to stimulus	cell surface;endoplasmic reticulum;Golgi;membrane	protein binding	Pf00129, Pf07654	3106		HLA-B	6		Proteasome Degradation; Allograft Rejection; Type II interferon signaling (IFNG)	Interferon alpha/beta signaling; ER-Phagosome pathway; Immunoregulatory interactions between a Lymphoid and a non-Lymphoid cell; Endosomal/Vacuolar pathway; Interferon gamma signaling; Antigen Presentation: Folding, assembly and peptide loading of class I MHC	15	2	0.354	0.338104	111.22	69.6	130.4	95.16	95.61	4.6018e+06	3.81462e+06	1.95685e+07	3.04434e+07	4.58675e+06	8.62024e+06	High	Peak Found	High	High	Peak Found	High	1
FALSE	High	Master Protein	Q96QK1	Vacuolar protein sorting-associated protein 35 [OS=Homo sapiens]	0	51.402	19	13	46	13	796	91.6	5.49	32.67	13	cell organization and biogenesis;regulation of biological process;response to stimulus;transport	cytoplasm;cytosol;endosome;membrane;mitochondrion;vacuole	protein binding;transporter activity	Pf03635	55737	ENSG00000069329.16	VPS35	16	Endocytosis		WNT ligand biogenesis and trafficking	4	0	1.21	0.96911	59.89	114.4	85.6	3.04	55.76	3.26468e+07	3.25693e+07	3.43573e+07	2.44471e+07	7.78386e+06	3.00255e+07	High	High	High	High	High	High	1
FALSE	High	Master Protein	Q8NF50-1	Dedicator of cytokinesis protein 8 [OS=Homo sapiens]	0	51.364	8	14	22	14	2099	238.4	6.87	11.9	14	cell proliferation;cellular component movement;coagulation;regulation of biological process;response to stimulus	cytoplasm;cytosol;membrane	protein binding	Pf06920, Pf11878, Pf14429	81704	ENSG00000107099.15	DOCK8	9			Factors involved in megakaryocyte development and platelet production	2	0	0.759	0.908488	42.05	72	128	60	74.32	6.09122e+06	8.79817e+06	1.89181e+07	1.56337e+07	1.55088e+06	1.56325e+07	Peak Found	Peak Found	High	High	Peak Found	High	1
FALSE	High	Master Protein	P27708	CAD protein [OS=Homo sapiens]	0	51.363	9	15	34	15	2225	242.8	6.46	17.26	15	metabolic process	cytoplasm;cytosol;membrane;nucleus	catalytic activity;metal ion binding;nucleotide binding;protein binding	Pf00117, Pf00185, Pf00289, Pf00988, Pf01979, Pf02142, Pf02222, Pf02729, Pf02786, Pf02787, Pf07478, Pf07722, Pf13147, Pf13535, Pf13594, Pf15632	790	ENSG00000084774.13	CAD	2	Metabolic pathways; Pyrimidine metabolism; Alanine, aspartate and glutamate metabolism	Endothelin Pathways; Amino Acid metabolism	Pyrimidine biosynthesis	9	0	1.54	0.757712	81.61	131.1	68.9	80.66	40.9	1.3193e+07	1.51283e+07	5.11135e+07	1.19217e+07	5.13475e+06	7.95324e+06	High	High	High	High	Peak Found	High	1	Met-loss+Acetyl [N-Term]
FALSE	High	Master Protein	P36578	60S ribosomal protein L4 [OS=Homo sapiens]	0	51.331	36	13	56	13	427	47.7	11.06	33.39	13	cell organization and biogenesis;metabolic process;transport	cytoplasm;cytosol;endoplasmic reticulum;membrane;nucleus;ribosome	protein binding;RNA binding;structural molecule activity	Pf00573, Pf14374	6124	ENSG00000174444.14	RPL4	15	Ribosome	Cytoplasmic Ribosomal Proteins	Peptide chain elongation; Eukaryotic Translation Termination; Viral mRNA Translation; L13a-mediated translational silencing of Ceruloplasmin expression; Nonsense Mediated Decay (NMD) independent of the Exon Junction Complex (EJC); Selenocysteine synthesis; Nonsense Mediated Decay (NMD) enhanced by the Exon Junction Complex (EJC); GTP hydrolysis and joining of the 60S ribosomal subunit; Major path…	34	0	1.612	0.783267	96.8	119.8	80.2	24.04	29.58	9.46652e+07	7.38301e+07	5.84286e+07	4.94063e+07	6.35837e+07	3.44974e+07	High	High	High	High	High	High	1
FALSE	High	Master Protein	P40763	Signal transducer and activator of transcription 3 [OS=Homo sapiens]	0	51.249	20	11	44	11	770	88	6.3	35.34	11	cell differentiation;cell organization and biogenesis;cell proliferation;cellular component movement;defense response;metabolic process;regulation of biological process;reproduction;response to stimulus;transport	cytoplasm;cytosol;membrane;mitochondrion;nucleus	DNA binding;protein binding;signal transducer activity	Pf00017, Pf01017, Pf02864, Pf02865	6774	ENSG00000168610.14	STAT3	17	EGFR tyrosine kinase inhibitor resistance; MicroRNAs in cancer; HIF-1 signaling pathway; Signaling pathways regulating pluripotency of stem cells; Jak-STAT signaling pathway; Pathways in cancer; FoxO signaling pathway; Adipocytokine signaling pathway; Inflammatory bowel disease (IBD); Hepatitis C; Epstein-Barr virus infection; Proteoglycans in cancer; Prolactin signaling pathway; Toxoplasmosis; P…	IL-5 Signaling Pathway; Androgen receptor signaling pathway; Physiological and Pathological Hypertrophy of the Heart; MicroRNAs in cardiomyocyte hypertrophy; TFs Regulate miRNAs related to cardiac hypertrophy; Cell Differentiation - Index; Human Thyroid Stimulating Hormone (TSH) signaling pathway; Leptin signaling pathway; Prolactin Signaling Pathway; Regulation of Microtubule Cytoskeleton; IL-7 …	Interleukin-15 signaling; Signaling by Leptin; POU5F1 (OCT4), SOX2, NANOG activate genes related to proliferation; Interleukin-35 Signalling; Interleukin-10 signaling; Interleukin-7 signaling; Downstream signal transduction; Signalling to STAT3; Association of TriC/CCT with target proteins during biosynthesis; Signaling by cytosolic FGFR1 fusion mutants; MET activates STAT3; Signaling by SCF-KIT;…	106	0	1.196	0.968692	75.42	118.8	81.2	9.36	83.56	3.04426e+07	3.30806e+07	2.74085e+07	2.97258e+07	1.42205e+06	2.08089e+07	High	High	High	High	Peak Found	High	1	Met-loss+Acetyl [N-Term]
FALSE	High	Master Protein	Q13310	Polyadenylate-binding protein 4 [OS=Homo sapiens]	0	51.101	21	12	53	7	644	70.7	9.26	37.65	12	coagulation;metabolic process	cytoplasm;cytosol;nucleus	protein binding;RNA binding	Pf00076, Pf00658, Pf13893, Pf14259	8761	ENSG00000090621.13	PABPC4	1	mRNA surveillance pathway; RNA transport; RNA degradation			3	0	2.565	0.221914	53.29	159.5	40.5	8.16	65.95	2.24876e+07	2.34465e+07	1.99739e+07	9.47706e+06		3.44928e+06	High	High	High	High	Not Found	Peak Found	1
FALSE	High	Master Protein	P62937	peptidyl-prolyl cis-trans isomerase A [OS=Homo sapiens]	0	50.667	68	9	112	8	165	18	7.81	84.78	9	cell organization and biogenesis;cellular component movement;metabolic process;regulation of biological process;response to stimulus;transport	cytoplasm;cytosol;extracellular;membrane;nucleus;organelle lumen	catalytic activity;protein binding;RNA binding	Pf00160	5478	ENSG00000196262.13	PPIA	7		Prolactin Signaling Pathway	Budding and maturation of HIV virion; Gene and protein expression by JAK-STAT signaling after Interleukin-12 stimulation; Minus-strand DNA synthesis; Binding and entry of HIV virion; Basigin interactions; APOBEC3G mediated resistance to HIV-1 infection; Uncoating of the HIV Virion; Calcineurin activates NFAT; Platelet degranulation ; Plus-strand DNA synthesis; Integration of provirus; Neutrophil …	34	0	1.318	0.905766	123.62	134.6	65.4	21.69	61.45	3.03372e+08	1.96863e+08	2.40415e+08	2.11132e+08	5.5288e+07	1.16785e+08	High	High	High	High	High	High	1	Met-loss [N-Term]; Met-loss+Acetyl [N-Term]
FALSE	High	Master Protein	Q9NUQ9	protein FAM49B [OS=Homo sapiens]	0	50.658	40	9	39	8	324	36.7	6.06	22.03	9	regulation of biological process;transport	extracellular;membrane;organelle lumen	protein binding	Pf07159	51571	ENSG00000153310.19	FAM49B	8			Platelet degranulation	4	2	1.065	0.999796	83.05	137.4	62.6	16.72	79.14	1.21409e+08	1.49472e+08	1.08094e+08	8.39875e+07	7.40732e+06	5.52601e+07	High	High	High	High	Peak Found	High	1
FALSE	High	Master Protein	Q13162	Peroxiredoxin-4 [OS=Homo sapiens]	0	50.449	56	11	51	10	271	30.5	6.29	40.29	11	cell organization and biogenesis;cellular homeostasis;metabolic process;regulation of biological process;transport	cytoplasm;cytosol;endoplasmic reticulum;extracellular;mitochondrion;nucleus;organelle lumen	antioxidant activity;catalytic activity;protein binding	Pf00578, Pf08534, Pf10417	10549	ENSG00000123131.12	PRDX4	X		Selenium Micronutrient Network	Neutrophil degranulation	4	0	3.059	0.142757	77.99	152.7	47.3	25.77	76.71	5.5419e+07	7.59188e+07	4.61275e+07	2.16491e+07	1.83244e+06	1.7144e+07	High	High	High	High	Peak Found	High	1
FALSE	High	Master Protein	Q9HD20	manganese-transporting ATPase 13A1 [OS=Homo sapiens]	0	50.396	15	16	38	16	1204	132.9	8.13	11.84	16	cellular homeostasis;transport	endoplasmic reticulum;membrane	catalytic activity;metal ion binding;nucleotide binding;transporter activity	Pf00122, Pf00702, Pf12710, Pf13246	57130	ENSG00000105726.16	ATP13A1	19			Ion transport by P-type ATPases	3	0	0.703	0.841819	92.47	98.7	101.3	24.68	50.84	1.61691e+07	2.28281e+07	2.69096e+07	2.51614e+07	7.80688e+06	2.34217e+07	High	High	High	High	Peak Found	High	1
FALSE	High	Master Protein	Q15019	septin-2 [OS=Homo sapiens]	0	50.393	39	9	38	9	361	41.5	6.6	38.64	9	cell differentiation;cell division;cell organization and biogenesis;regulation of biological process;response to stimulus	chromosome;cytoplasm;cytoskeleton;cytosol;membrane;nucleus	nucleotide binding;protein binding	Pf00071, Pf00735, Pf01926	4735	ENSG00000168385.17	SEPT2	2	Bacterial invasion of epithelial cells		Anchoring of the basal body to the plasma membrane	4	0	0.988	0.999796	59.52	107.9	92.1	4.75	59.58	3.56858e+07	3.53594e+07	3.26892e+07	1.67283e+07	5.73612e+07	3.01546e+07	High	High	High	High	High	High	1
FALSE	High	Master Protein	Q9HC35	Echinoderm microtubule-associated protein-like 4 [OS=Homo sapiens]	0	50.353	20	14	52	14	981	108.8	6.4	35.82	14		cytoplasm;cytoskeleton;membrane	protein binding	Pf00400, Pf03451	27436	ENSG00000143924.18	EML4	2	Non-small cell lung cancer			1	0	0.736	0.87184	66.28	82.1	117.9	37.43	15.15	1.23591e+07	1.95965e+07	2.70937e+07	2.52641e+07		3.13245e+07	High	High	High	High	High	High	1
FALSE	High	Master Protein	P50995	annexin A11 [OS=Homo sapiens]	0	50.324	30	13	51	13	505	54.4	7.65	29.51	13	cell division;response to stimulus;transport	cytoplasm;cytoskeleton;cytosol;membrane;nucleus;vacuole	metal ion binding;protein binding;RNA binding	Pf00191	311	ENSG00000122359.17	ANXA11	10				0	0	0.609	0.714969	75.37	78.6	121.4	29.2	39.63	2.18676e+07	2.69044e+07	3.84249e+07	4.15211e+07	2.15276e+07	5.10652e+07	High	High	High	High	High	High	1
FALSE	High	Master Protein	Q9P258	Protein RCC2 [OS=Homo sapiens]	0	50.274	32	12	38	12	522	56	8.78	12.04	12	cell division;cell organization and biogenesis;regulation of biological process;response to stimulus	chromosome;cytoplasm;cytoskeleton;cytosol;membrane;nucleus	protein binding;RNA binding	Pf00415, Pf13540	55920	ENSG00000281540.2; ENSG00000179051.13	RCC2	1; CHR_HG2095_PATCH			Amplification of signal from unattached kinetochores via a MAD2 inhibitory signal; Separation of Sister Chromatids; Resolution of Sister Chromatid Cohesion; RHO GTPases Activate Formins	16	0	2.308	0.352489	88.53	132	68	61.58	32.02	5.88629e+07	3.9363e+07	1.32561e+07	2.02846e+07	2.48237e+07	1.26298e+07	High	High	High	High	Peak Found	High	1
FALSE	High	Master Protein	P05534	HLA class I histocompatibility antigen, A-24 alpha chain [OS=Homo sapiens]	0	50.225	25	7	62	1	365	40.7	6.34	78.57	7	regulation of biological process;response to stimulus	cell surface;endoplasmic reticulum;Golgi;membrane	protein binding;RNA binding	Pf00129, Pf07654	3105		HLA-A	6		Proteasome Degradation; Allograft Rejection	Interferon alpha/beta signaling; ER-Phagosome pathway; Immunoregulatory interactions between a Lymphoid and a non-Lymphoid cell; Endosomal/Vacuolar pathway; Interferon gamma signaling; Antigen Presentation: Folding, assembly and peptide loading of class I MHC	14	0	1.126	0.924551	91.38	162	38	110.72	64.8	2.45745e+06	306490	8.01703e+06	351340		945664	High	Peak Found	High	Peak Found	Not Found	Peak Found	1
FALSE	High	Master Protein	P35241-1	radixin [OS=Homo sapiens]	0	50.219	18	11	89	1	583	68.5	6.37	74.69	11	cell organization and biogenesis;regulation of biological process;response to stimulus	cytoplasm;cytoskeleton;membrane	protein binding;RNA binding	Pf00373, Pf00769, Pf09379, Pf09380	5962	ENSG00000137710.14	RDX	11	MicroRNAs in cancer; Regulation of actin cytoskeleton; Proteoglycans in cancer	Regulation of Actin Cytoskeleton	Recycling pathway of L1	8	0	100	1.1796e-16		200		44.59		837125	1.90188e+06	1.05084e+06				Peak Found	Peak Found	High	Not Found	Not Found	Not Found	1
FALSE	High	Master Protein	P40121	Macrophage-capping protein [OS=Homo sapiens]	0	50.045	40	10	47	10	348	38.5	6.19	24.7	10	cell organization and biogenesis;regulation of biological process	cytoplasm;extracellular;nucleus	protein binding	Pf00626	822	ENSG00000042493.15	CAPG	2		TYROBP Causal Network		1	0	0.634	0.757712	113.71	126.4	73.6	37.94	47.17	4.14181e+07	9.39305e+07	8.10044e+07	6.68787e+07	4.71206e+07	2.36469e+07	High	High	High	High	High	High	1	Acetyl [N-Term]
FALSE	High	Master Protein	P00505	Aspartate aminotransferase, mitochondrial [OS=Homo sapiens]	0	49.952	32	13	65	13	430	47.5	9.01	71.76	13	metabolic process;response to stimulus;transport	cell surface;membrane;mitochondrion;organelle lumen	catalytic activity;protein binding;RNA binding	Pf00155	2806	ENSG00000125166.12	GOT2	16	Cysteine and methionine metabolism; Phenylalanine metabolism; Phenylalanine, tyrosine and tryptophan biosynthesis; 2-Oxocarboxylic acid metabolism; Carbon metabolism; Arginine and proline metabolism; Arginine biosynthesis; Metabolic pathways; Fat digestion and absorption; Biosynthesis of amino acids; Alanine, aspartate and glutamate metabolism; Tyrosine metabolism	Alanine and aspartate metabolism; Amino Acid metabolism; Glycolysis and Gluconeogenesis	Gluconeogenesis; Amino acid synthesis and interconversion (transamination); Glyoxylate metabolism and glycine degradation	22	0	0.72	0.860915	91.86	56	144	37.64	102.21	7.47542e+07	3.95548e+07	4.21115e+07	5.04414e+07	4.12877e+08	1.08239e+08	High	High	High	High	High	High	1
FALSE	High	Master Protein	P48444	Coatomer subunit delta [OS=Homo sapiens]	0	49.681	32	13	39	13	511	57.2	6.21	28.91	13	response to stimulus;transport	cytoplasm;cytosol;endoplasmic reticulum;Golgi;membrane	RNA binding	Pf00928	372	ENSG00000095139.13	ARCN1	11		miR-517 relationship with ARCN1 and USP1	COPI-dependent Golgi-to-ER retrograde traffic; COPI-mediated anterograde transport	12	0	0.947	0.999796	122.48	116	84	8.26	78.31	2.32533e+07	2.63058e+07	2.73211e+07	2.60393e+07	2.0889e+06	1.90589e+07	High	High	High	High	Peak Found	High	1	Met-loss [N-Term]
FALSE	High	Master Protein	P17980	26S proteasome regulatory subunit 6A [OS=Homo sapiens]	0	49.578	28	9	35	9	439	49.2	5.24	16.54	9	metabolic process;regulation of biological process;response to stimulus;transport	cytoplasm;cytosol;extracellular;membrane;nucleus;organelle lumen;proteasome	catalytic activity;enzyme regulator activity;nucleotide binding;protein binding	Pf00004, Pf01078, Pf05496, Pf07724, Pf07728, Pf13191	5702	ENSG00000165916.8	PSMC3	11	Epstein-Barr virus infection; Proteasome	Proteasome Degradation; Parkin-Ubiquitin Proteasomal System pathway	Regulation of RAS by GAPs; CDT1 association with the CDC6:ORC:origin complex; Downstream TCR signaling; UCH proteinases; NIK-->noncanonical NF-kB signaling; Hh mutants that don't undergo autocatalytic processing are degraded by ERAD; SCF-beta-TrCP mediated degradation of Emi1; Neutrophil degranulation; Cross-presentation of soluble exogenous antigens (endosomes); Separation of Sister Chromatids; …	153	0	0.869	0.989057	106.56	130.7	69.3	7.09	70.85	2.05798e+07	2.37227e+07	2.21878e+07	2.02315e+07	3.47607e+06	1.17681e+07	High	High	High	High	Peak Found	High	1
FALSE	High	Master Protein	Q31610	HLA class I histocompatibility antigen, B-81 alpha chain [OS=Homo sapiens]	0	49.535	40	10	44	4	362	40.4	6	57.5	10	regulation of biological process;response to stimulus	cell surface;endoplasmic reticulum;Golgi;membrane	protein binding	Pf00129, Pf06623, Pf07654	3106		HLA-B	6		Proteasome Degradation; Allograft Rejection; Type II interferon signaling (IFNG)	Interferon alpha/beta signaling; ER-Phagosome pathway; Immunoregulatory interactions between a Lymphoid and a non-Lymphoid cell; Endosomal/Vacuolar pathway; Interferon gamma signaling; Antigen Presentation: Folding, assembly and peptide loading of class I MHC	15	5	0.461	0.396824	118.88	95	105	75.32	86.36	2.15331e+07	1.97517e+07	6.82466e+07	7.83589e+07	1.59474e+07	2.3791e+07	Peak Found	Peak Found	High	High	Not Found	High	1
FALSE	High	Master Protein	P45880	Voltage-dependent anion-selective channel protein 2 [OS=Homo sapiens]	0	49.455	42	9	51	9	294	31.5	7.56	26.2	9	regulation of biological process;transport	membrane;mitochondrion;nucleus	nucleotide binding;protein binding;transporter activity	Pf01459	7417	ENSG00000165637.13	VDAC2	10	Huntington's disease; Parkinson's disease; cGMP-PKG signaling pathway; HTLV-I infection; NOD-like receptor signaling pathway; Calcium signaling pathway		Mitochondrial calcium ion transport; Ub-specific processing proteases	12	0	1.086	0.999796	74.52	122	78	13.93	18.19	8.54261e+07	6.84635e+07	6.69651e+07	4.37831e+07	4.17386e+07	5.76958e+07	High	High	High	High	High	High	1
FALSE	High	Master Protein	P05141	ADP/ATP translocase 2 [OS=Homo sapiens]	0	49.194	38	12	86	5	298	32.8	9.69	51.95	12	regulation of biological process;transport	membrane;mitochondrion;nucleus	protein binding;RNA binding;transporter activity	Pf00153	292	ENSG00000005022.5	SLC25A5	X	Huntington's disease; Calcium signaling pathway; HTLV-I infection; cGMP-PKG signaling pathway; Parkinson's disease	Electron Transport Chain	Vpr-mediated induction of apoptosis by mitochondrial outer membrane permeabilization; Regulation of insulin secretion	15	7	2.482	0.319206	105.99	115.3	84.7	46.18	25.17	4.27188e+08	2.10008e+08	1.98906e+08	1.54126e+08	1.94159e+08	1.1622e+08	High	High	High	High	High	High	1	Met-loss+Acetyl [N-Term]
FALSE	High	Master Protein	Q9BUF5	Tubulin beta-6 chain [OS=Homo sapiens]	0	49.169	24	9	87	4	446	49.8	4.88	72.64	9	cell organization and biogenesis	cytoplasm;cytoskeleton;nucleus	catalytic activity;nucleotide binding;structural molecule activity	Pf00091, Pf03953, Pf10644	84617	ENSG00000176014.12	TUBB6	18	Phagosome; Pathogenic Escherichia coli infection; Gap junction	Pathogenic Escherichia coli infection; Parkin-Ubiquitin Proteasomal System pathway	COPI-independent Golgi-to-ER retrograde traffic; COPI-dependent Golgi-to-ER retrograde traffic; Carboxyterminal post-translational modifications of tubulin; Recruitment of NuMA to mitotic centrosomes; Hedgehog 'off' state; Translocation of GLUT4 to the plasma membrane; Prefoldin mediated transfer of substrate to CCT/TriC; Microtubule-dependent trafficking of connexons from Golgi to the plasma mem…	65	0	0.683	0.97439	63.71	128.9	71.1	53.9	92.37	3.89282e+06	5.14779e+06	1.44388e+06	4.85381e+06	355329	2.14605e+06	High	High	High	High	Peak Found	High	1
FALSE	High	Master Protein	P16401	Histone H1.5 [OS=Homo sapiens]	0	49.066	32	9	76	6	226	22.6	10.92	83.87	9	cell organization and biogenesis;regulation of biological process	chromosome;nucleus	DNA binding;protein binding;RNA binding	Pf00538	3009	ENSG00000184357.4	HIST1H1B	6			Formation of Senescence-Associated Heterochromatin Foci (SAHF); Activation of DNA fragmentation factor	10	0	0.79	0.901013	67.63	87.9	112.1	24.41	62.6	2.25868e+08	1.95495e+08	3.10374e+08	3.91847e+08	8.0302e+07	2.88101e+08	High	High	High	High	High	High	1	Met-loss [N-Term]; Met-loss+Acetyl [N-Term]
FALSE	High	Master Protein	O14980	Exportin-1 [OS=Homo sapiens]	0	48.962	17	12	34	12	1071	123.3	6.06	7.7	12	cell organization and biogenesis;regulation of biological process;response to stimulus;transport	chromosome;cytoplasm;cytosol;membrane;nucleus	protein binding;RNA binding;transporter activity	Pf03810, Pf08389, Pf08767	7514	ENSG00000082898.16	XPO1	2	Ribosome biogenesis in eukaryotes; Influenza A; HTLV-I infection; Epstein-Barr virus infection; RNA transport	eIF5A regulation in response to inhibition of the nuclear export system	Rev-mediated nuclear export of HIV RNA; Downregulation of TGF-beta receptor signaling; NEP/NS2 Interacts with the Cellular Export Machinery; Cyclin A/B1/B2 associated events during G2/M transition; Amplification of signal from unattached kinetochores via a MAD2 inhibitory signal; Deactivation of the beta-catenin transactivating complex; Separation of Sister Chromatids; Resolution of Sister Chroma…	49	0	0.971	0.999796	82.56	136.5	63.5	28.3	15.98	2.79046e+07	2.12934e+07	1.56786e+07	1.11016e+07		8.84706e+06	High	High	High	High	Not Found	Peak Found	1
FALSE	High	Master Protein	P46063	ATP-dependent DNA helicase Q1 [OS=Homo sapiens]	0	48.899	20	11	42	10	649	73.4	7.88	28.54	11	metabolic process;response to stimulus	chromosome;cytoplasm;membrane;nucleus	catalytic activity;DNA binding;nucleotide binding;protein binding	Pf00270, Pf00271, Pf04851, Pf09382	5965	ENSG00000004700.15	RECQL	12				0	1	0.678	0.813725	84.81	104.3	95.7	21.18	30.59	2.00216e+07	2.73733e+07	3.08355e+07	2.5095e+07	1.42557e+07	2.65573e+07	High	High	High	High	High	High	1
FALSE	High	Master Protein	P24752	Acetyl-CoA acetyltransferase, mitochondrial [OS=Homo sapiens]	0	48.864	29	9	56	9	427	45.2	8.85	40.14	9	cell organization and biogenesis;metabolic process;response to stimulus	membrane;mitochondrion;organelle lumen	catalytic activity;metal ion binding;protein binding	Pf00108, Pf00109, Pf02803	38	ENSG00000075239.13	ACAT1	11	Metabolic pathways; Pyruvate metabolism; Propanoate metabolism; Tryptophan metabolism; Terpenoid backbone biosynthesis; Lysine degradation; Fatty acid degradation; Valine, leucine and isoleucine degradation; Fatty acid metabolism; Glyoxylate and dicarboxylate metabolism; Synthesis and degradation of ketone bodies; Carbon metabolism; Butanoate metabolism	Fatty Acid Beta Oxidation; Synthesis and Degradation of Ketone Bodies; Tryptophan metabolism	Synthesis of Ketone Bodies; Branched-chain amino acid catabolism; Utilization of Ketone Bodies	23	0	0.61	0.715252	65.67	96	104	40.77	58.46	9.27296e+06	2.18576e+07	2.14143e+07	2.32028e+07	8.03789e+06	3.27768e+07	High	High	High	High	High	High	1
FALSE	High	Master Protein	Q5QNW6-1	Histone H2B type 2-F [OS=Homo sapiens]	0	48.863	50	8	199	3	126	13.9	10.32	208.86	8	cell organization and biogenesis	chromosome;cytosol;nucleus	DNA binding;protein binding	Pf00125, Pf00808	440689	ENSG00000203814.6	HIST2H2BF	1	Alcoholism; Viral carcinogenesis; Systemic lupus erythematosus		HDACs deacetylate histones; HATs acetylate histones; Ub-specific processing proteases	11	5	0.684	0.81739	144.5	99.4	100.6	22.54	50.25	1.2135e+09	1.79895e+09	1.89451e+09	1.54252e+09	3.72403e+09	1.82153e+09	High	High	High	High	High	High	1
FALSE	High	Master Protein	Q06323-1	Proteasome activator complex subunit 1 [OS=Homo sapiens]	0	48.836	44	12	71	12	249	28.7	6.02	65.41	12	metabolic process;regulation of biological process;response to stimulus;transport	cytoplasm;cytosol;proteasome	enzyme regulator activity;protein binding	Pf02251, Pf02252	5720	ENSG00000092010.14	PSME1	14	Proteasome; Antigen processing and presentation	Proteasome Degradation	Regulation of RAS by GAPs; CDT1 association with the CDC6:ORC:origin complex; Downstream TCR signaling; UCH proteinases; NIK-->noncanonical NF-kB signaling; Hh mutants that don't undergo autocatalytic processing are degraded by ERAD; SCF-beta-TrCP mediated degradation of Emi1; Cross-presentation of soluble exogenous antigens (endosomes); Separation of Sister Chromatids; Vpu mediated degradation o…	151	0	0.967	0.999796	106.74	112.8	87.2	7.27	23.45	9.09108e+07	1.00449e+08	8.73916e+07	9.14179e+07	5.74954e+07	7.02593e+07	High	High	High	High	High	High	1
FALSE	High	Master Protein	P23528	Cofilin-1 [OS=Homo sapiens]	0	48.832	55	9	88	9	166	18.5	8.09	106.19	9	cell organization and biogenesis;cellular component movement;metabolic process;regulation of biological process;response to stimulus	cytoplasm;cytoskeleton;cytosol;membrane;nucleus	protein binding	Pf00241	1072	ENSG00000172757.12	CFL1	11	Axon guidance; Pertussis; Fc gamma R-mediated phagocytosis; Regulation of actin cytoskeleton	Brain-Derived Neurotrophic Factor (BDNF) signaling pathway; VEGFA-VEGFR2 Signaling Pathway; EGF/EGFR Signaling Pathway; Regulation of Actin Cytoskeleton; G13 Signaling Pathway	Platelet degranulation ; Sema3A PAK dependent Axon repulsion; Gene and protein expression by JAK-STAT signaling after Interleukin-12 stimulation; EPHB-mediated forward signaling; Regulation of actin dynamics for phagocytic cup formation; Interleukin-12 family signaling	27	0	1.424	0.875474	82.01	111.5	88.5	23.01	32.25	2.16936e+08	1.95695e+08	1.3581e+08	1.79628e+08	9.10088e+07	1.55242e+08	High	High	High	High	High	High	1	Met-loss+Acetyl [N-Term]
FALSE	High	Master Protein	P01859	Immunoglobulin heavy constant gamma 2 [OS=Homo sapiens]	0	48.627	44	10	164	4	326	35.9	7.59	199.4	10	cell organization and biogenesis;defense response;metabolic process;regulation of biological process;response to stimulus	extracellular;membrane	catalytic activity;protein binding	Pf07654, Pf08205	3501	ENSG00000211893.3; ENSG00000274497.2	IGHG2	14; CHR_HSCHR14_3_CTG1			FCGR activation; Regulation of actin dynamics for phagocytic cup formation; Regulation of Complement cascade; Role of phospholipids in phagocytosis; Classical antibody-mediated complement activation	11	1	0.788	0.901013	97.65	83	117	31.64	141.98	8.37934e+07	4.37845e+07	7.85389e+07	8.10419e+07	1.40255e+09	1.10742e+08	High	High	High	High	High	High	1
FALSE	High	Master Protein	P10321	HLA class I histocompatibility antigen, Cw-7 alpha chain [OS=Homo sapiens]	0	48.623	30	8	60	0	366	40.6	6.04	93.25	8	regulation of biological process;response to stimulus;transport	cell surface;endoplasmic reticulum;Golgi;membrane	protein binding	Pf00129, Pf07654	3107	ENSG00000204525.16	HLA-C	6	Autoimmune thyroid disease; Natural killer cell mediated cytotoxicity; Epstein-Barr virus infection; Antigen processing and presentation; Viral carcinogenesis; Herpes simplex infection; HTLV-I infection; Type I diabetes mellitus; Endocytosis; Graft-versus-host disease; Viral myocarditis; Phagosome; Cell adhesion molecules (CAMs); Allograft rejection	Proteasome Degradation; Allograft Rejection	Interferon alpha/beta signaling; ER-Phagosome pathway; Neutrophil degranulation; Immunoregulatory interactions between a Lymphoid and a non-Lymphoid cell; Endosomal/Vacuolar pathway; Interferon gamma signaling; Antigen Presentation: Folding, assembly and peptide loading of class I MHC	30	0														Not Found	Not Found	Not Found	Not Found	Not Found	Not Found	1
FALSE	High	Master Protein	Q14683	structural maintenance of chromosomes protein 1a [OS=Homo sapiens]	0	48.51	10	12	30	12	1233	143.1	7.64	15.9	12	cell division;cell organization and biogenesis;metabolic process;regulation of biological process;response to stimulus	chromosome;cytosol;nucleus	nucleotide binding;protein binding;RNA binding	Pf02463, Pf05262, Pf05557, Pf06470, Pf09726, Pf09731, Pf10186, Pf12128, Pf13175, Pf13304, Pf13476, Pf13555, Pf13558	8243	ENSG00000072501.17	SMC1A	X	Oocyte meiosis; Cell cycle	miRNA Regulation of DNA Damage Response; Cell Cycle; Retinoblastoma (RB) in Cancer; Constitutive Androstane Receptor Pathway; Pathways Affected in Adenoid Cystic Carcinoma; ATM Signaling Network in Development and Disease; mRNA Processing; DNA Damage Response	Meiotic synapsis; Separation of Sister Chromatids; Resolution of Sister Chromatid Cohesion; Cohesin Loading onto Chromatin; Establishment of Sister Chromatid Cohesion; SUMOylation of DNA damage response and repair proteins	30	0	0.826	0.97439	77.26	110.8	89.2	57.51	76.7	3.47496e+07	1.20744e+07	1.61898e+07	1.92015e+07	1.95425e+06	1.30225e+07	High	High	High	High	Peak Found	High	1
FALSE	High	Master Protein	P42768	Wiskott-Aldrich syndrome protein [OS=Homo sapiens]	0	48.352	34	12	39	12	502	52.9	6.64	27.76	12	cell organization and biogenesis;cellular component movement;coagulation;defense response;regulation of biological process;response to stimulus;transport	cytoplasm;cytoskeleton;cytosol;membrane	enzyme regulator activity;protein binding	Pf00568, Pf00786	7454	ENSG00000015285.10	WAS	X	Salmonella infection; Endocytosis; Chemokine signaling pathway; Regulation of actin cytoskeleton; Choline metabolism in cancer; Shigellosis; Bacterial invasion of epithelial cells; Fc gamma R-mediated phagocytosis; Adherens junction; Pathogenic Escherichia coli infection	Pathogenic Escherichia coli infection; Chemokine signaling pathway; Regulation of Actin Cytoskeleton; G13 Signaling Pathway; T-Cell antigen Receptor (TCR) Signaling Pathway	Regulation of actin dynamics for phagocytic cup formation; Generation of second messenger molecules; RHO GTPases Activate WASPs and WAVEs	26	0	0.28	0.0494417	89.62	11.3	188.7	102.36	75.23	7.29596e+07	1.51762e+07	1.22258e+07	2.94481e+08	2.53572e+08	2.68437e+07	Peak Found	Peak Found	High	High	High	High	1
FALSE	High	Master Protein	P57737	Coronin-7 [OS=Homo sapiens]	0	48.13	22	12	34	12	925	100.5	5.8	27.26	12	cell organization and biogenesis;transport	cytoplasm;cytosol;Golgi;membrane	protein binding	Pf00400, Pf08953, Pf08954	79585	ENSG00000262246.5; ENSG00000282725.1	CORO7	16; CHR_HSCHR16_3_CTG1				0	0	0.328	0.116074	112.69	64	136	18.23	84.78	1.33954e+07	9.25137e+06	1.1919e+07	2.97389e+07	569761	2.53387e+07	High	High	High	High	Peak Found	High	1
FALSE	High	Master Protein	P18754-1	Regulator of chromosome condensation [OS=Homo sapiens]	0	47.972	26	8	38	8	421	44.9	7.52	15.3	8	cell division;cell organization and biogenesis;regulation of biological process	chromosome;cytoplasm;membrane;nucleus	DNA binding;protein binding	Pf00415, Pf13540	1104	ENSG00000180198.15	RCC1	1			Rev-mediated nuclear export of HIV RNA; Nuclear import of Rev protein	9	0	0.755	0.891397	98.83	98.6	101.4	13.94	22.22	1.51114e+07	2.00092e+07	1.75668e+07	1.5034e+07	1.80554e+07	2.32855e+07	High	High	High	High	High	High	1
FALSE	High	Master Protein	Q5SSJ5-1	Heterochromatin protein 1-binding protein 3 [OS=Homo sapiens]	0	47.782	25	13	47	13	553	61.2	9.67	27.45	13	cell organization and biogenesis;regulation of biological process;response to stimulus	chromosome;nucleus	DNA binding;protein binding	Pf00538	50809	ENSG00000127483.17	HP1BP3	1				0	0	0.691	0.826347	121.01	83.6	116.4	25.33	77.75	3.02551e+07	1.88157e+07	3.06897e+07	8.15981e+07	1.16453e+07	4.2087e+07	High	High	High	High	High	High	1	Met-loss+Acetyl [N-Term]
FALSE	High	Master Protein	P30499	HLA class I histocompatibility antigen, Cw-1 alpha chain [OS=Homo sapiens]	0	47.666	31	9	35	2	366	40.9	5.71	45.77	9	regulation of biological process;response to stimulus	cell surface;endoplasmic reticulum;Golgi;membrane	protein binding	Pf00129, Pf07654	3107		HLA-C	6		Proteasome Degradation; Allograft Rejection	Interferon alpha/beta signaling; ER-Phagosome pathway; Immunoregulatory interactions between a Lymphoid and a non-Lymphoid cell; Endosomal/Vacuolar pathway; Interferon gamma signaling; Antigen Presentation: Folding, assembly and peptide loading of class I MHC	14	0	0.983	0.967904	109.68	115.3	84.7	118.43	131.11		6.45305e+06	570884	7.24426e+06	274107		Not Found	High	Peak Found	High	Peak Found	Not Found	1
FALSE	High	Master Protein	P52209	6-phosphogluconate dehydrogenase, decarboxylating [OS=Homo sapiens]	0	47.662	28	10	50	10	483	53.1	7.23	31.58	10	metabolic process	cytoplasm;cytosol;nucleus	catalytic activity	Pf00393, Pf03446	5226	ENSG00000142657.20	PGD	1	Pentose phosphate pathway; Carbon metabolism; Metabolic pathways; Glutathione metabolism	Pentose Phosphate Pathway; NRF2 pathway	Pentose phosphate pathway (hexose monophosphate shunt)	9	0	1.322	0.904493	90.89	130	70	25.61	3.28	7.23001e+07	6.54182e+07	4.28355e+07	3.43901e+07		3.60244e+07	High	High	High	High	High	High	1
FALSE	High	Master Protein	P00390	Glutathione reductase, mitochondrial [OS=Homo sapiens]	0	47.649	29	10	57	10	522	56.2	8.5	37.17	10	cellular homeostasis;metabolic process;regulation of biological process;response to stimulus	cytoplasm;cytosol;mitochondrion;organelle lumen	antioxidant activity;catalytic activity;nucleotide binding	Pf00070, Pf02852, Pf07992, Pf13738	2936	ENSG00000104687.12	GSR	8	Glutathione metabolism; Thyroid hormone synthesis	Glutathione metabolism; Selenium Micronutrient Network; NRF2 pathway; Amino Acid metabolism; One carbon metabolism and related pathways; Oxidative Stress; Sulfation Biotransformation Reaction; Metapathway biotransformation	Detoxification of Reactive Oxygen Species	13	0	0.622	0.739057	82.95	105	95	16.63	93.97	1.83813e+07	2.21791e+07	2.57317e+07	2.00776e+07	1.69174e+06	4.09684e+07	High	High	High	High	Peak Found	High	1
FALSE	High	Master Protein	P55060-1	Exportin-2 [OS=Homo sapiens]	0	47.521	20	16	38	16	971	110.3	5.77	12.2	16	cell death;cell proliferation;transport	cytoplasm;cytosol;membrane;nucleus	protein binding;transporter activity	Pf03378, Pf03810, Pf08506	1434	ENSG00000124207.16	CSE1L	20				0	0	1.463	0.829471	75.75	129	71	18.06	7.52	3.13216e+07	3.06449e+07	2.22257e+07	1.91145e+07	1.67683e+07	1.68807e+07	High	High	High	High	High	High	1
FALSE	High	Master Protein	P35998	26S proteasome regulatory subunit 7 [OS=Homo sapiens]	0	47.401	39	13	30	13	433	48.6	5.95	20.09	13	cell differentiation;metabolic process;regulation of biological process;response to stimulus;transport	cytoplasm;cytosol;extracellular;membrane;nucleus;organelle lumen;proteasome	catalytic activity;nucleotide binding;protein binding	Pf00004, Pf00158, Pf07724, Pf07726, Pf07728, Pf13191, Pf13401	5701	ENSG00000161057.11	PSMC2	7	Proteasome; Epstein-Barr virus infection	Proteasome Degradation; Parkin-Ubiquitin Proteasomal System pathway	Regulation of RAS by GAPs; CDT1 association with the CDC6:ORC:origin complex; Downstream TCR signaling; UCH proteinases; NIK-->noncanonical NF-kB signaling; Hh mutants that don't undergo autocatalytic processing are degraded by ERAD; SCF-beta-TrCP mediated degradation of Emi1; Neutrophil degranulation; Cross-presentation of soluble exogenous antigens (endosomes); Separation of Sister Chromatids; …	153	0	1.382	0.890563	61.63	116.1	83.9	8.11	69.29	3.21022e+07	3.77754e+07	3.51952e+07	3.48999e+07	5.25e+06	2.54139e+07	High	Peak Found	High	High	Peak Found	High	1
FALSE	High	Master Protein	Q15424-1	Scaffold attachment factor B1 [OS=Homo sapiens]	0	47.351	19	10	43	5	915	102.6	5.47	17.19	10	cell organization and biogenesis;metabolic process;regulation of biological process;response to stimulus	nucleus	DNA binding;protein binding;RNA binding	Pf00076, Pf02037, Pf13893, Pf14259	6294	ENSG00000160633.12	SAFB	19		Structural Pathway of Interleukin 1 (IL-1)		1	5	1.243	0.945646	63.77	131.5	68.5	6.95	60.78	3.52362e+07	4.02835e+07	3.91935e+07	2.03941e+07	8.82858e+06	3.46681e+07	High	High	High	High	High	High	1	Met-loss+Acetyl [N-Term]
FALSE	High	Master Protein	Q86UP2-1	Kinectin [OS=Homo sapiens]	0	47.296	14	14	40	14	1357	156.2	5.64	21.31	14	cellular component movement;metabolic process	endoplasmic reticulum;membrane;organelle lumen	protein binding;RNA binding		3895	ENSG00000126777.17	KTN1	14			Post-translational protein phosphorylation; Regulation of Insulin-like Growth Factor (IGF) transport and uptake by Insulin-like Growth Factor Binding Proteins (IGFBPs); RHO GTPases activate KTN1	8	0	0.981	0.999796	111.95	102.3	97.7	23.52	59.58	1.59166e+07	1.34313e+07	2.11896e+07	1.52114e+07	6.47106e+06	2.50068e+07	High	High	High	High	Peak Found	High	1
FALSE	High	Master Protein	P33176	Kinesin-1 heavy chain [OS=Homo sapiens]	0	47.074	14	11	38	11	963	109.6	6.51	27.03	11	cell differentiation;cell organization and biogenesis;cellular component movement;metabolic process;regulation of biological process;transport	cytoplasm;cytoskeleton;cytosol;membrane	catalytic activity;motor activity;nucleotide binding;protein binding	Pf00225, Pf01576, Pf02463, Pf03999, Pf04111, Pf04156, Pf05483, Pf05557, Pf05622, Pf06160, Pf07111, Pf07888, Pf10174, Pf12128, Pf13514, Pf13851, Pf14915	3799	ENSG00000170759.10	KIF5B	10	Dopaminergic synapse; Endocytosis	Insulin Signaling	COPI-dependent Golgi-to-ER retrograde traffic; Kinesins; RHO GTPases activate KTN1; Insulin processing; MHC class II antigen presentation	21	0	0.949	0.999796	56.48	97.8	102.2	16.27	81.1	2.62402e+07	2.16233e+07	1.90768e+07	2.26015e+07	1.24327e+06	2.664e+07	High	High	High	High	Peak Found	High	1	Met-loss+Acetyl [N-Term]
FALSE	High	Master Protein	P18085	ADP-ribosylation factor 4 [OS=Homo sapiens]	0	47.054	63	9	68	6	180	20.5	7.14	58.88	9	cellular component movement;metabolic process;regulation of biological process;response to stimulus;transport	cytosol;Golgi;membrane	catalytic activity;nucleotide binding;protein binding;signal transducer activity	Pf00025, Pf00071, Pf00503, Pf01926, Pf04670, Pf08477, Pf09439	378	ENSG00000168374.10	ARF4	3			COPI-dependent Golgi-to-ER retrograde traffic; VxPx cargo-targeting to cilium; COPI-mediated anterograde transport	15	4	1.417	0.878342	114.03	99.9	100.1	18.48	40.22	8.5275e+07	9.38691e+07	1.20678e+08	7.7201e+07	1.61557e+08	9.41104e+07	High	High	High	High	Peak Found	High	1
FALSE	High	Master Protein	P35222	Catenin beta-1 [OS=Homo sapiens]	0	47.012	25	14	29	10	781	85.4	5.86	14.19	14	cell communication;cell differentiation;cell growth;cell organization and biogenesis;cell proliferation;cellular component movement;metabolic process;regulation of biological process;response to stimulus;transport	cytoplasm;cytoskeleton;cytosol;membrane;nucleus	DNA binding;protein binding;signal transducer activity	Pf00514	1499	ENSG00000168036.16	CTNNB1	3	Melanogenesis; Pathogenic Escherichia coli infection; Prostate cancer; Basal cell carcinoma; Leukocyte transendothelial migration; Breast cancer; Focal adhesion; Hippo signaling pathway; HTLV-I infection; Arrhythmogenic right ventricular cardiomyopathy (ARVC); Thyroid cancer; Pathways in cancer; Adherens junction; Endometrial cancer; Wnt signaling pathway; Thyroid hormone signaling pathway; Color…	Androgen receptor signaling pathway; MicroRNAs in cardiomyocyte hypertrophy; Heart Development; TNF related weak inducer of apoptosis (TWEAK) Signaling Pathway; Neural Crest Differentiation; Arrhythmogenic Right Ventricular Cardiomyopathy; Pathogenic Escherichia coli infection; Corticotropin-releasing hormone signaling pathway; Adipogenesis; Gastric cancer network 2; Brain-Derived Neurotrophic Fa…	Beta-catenin phosphorylation cascade; CDO in myogenesis; Binding of TCF/LEF:CTNNB1 to target gene promoters; Apoptotic cleavage of cell adhesion proteins; RUNX3 regulates WNT signaling; S37 mutants of beta-catenin aren't phosphorylated; LRR FLII-interacting protein 1 (LRRFIP1) activates type I IFN production; Ca2+ pathway; S33 mutants of beta-catenin aren't phosphorylated; Disassembly of the dest…	107	0	0.888	0.999796	114.1	153.3	46.7	56.23	124.23	9.29866e+06	3.17213e+06	1.22626e+07	2.83429e+06	892041	1.56816e+07	High	Peak Found	High	High	Peak Found	High	1
FALSE	High	Master Protein	P25398	40S ribosomal protein S12 [OS=Homo sapiens]	0	46.986	60	6	47	6	132	14.5	7.21	36.12	6	cell organization and biogenesis;metabolic process;transport	cytoplasm;cytosol;membrane;ribosome	RNA binding;structural molecule activity	Pf01248	6206	ENSG00000112306.7	RPS12	6	Ribosome	Cytoplasmic Ribosomal Proteins	Peptide chain elongation; Eukaryotic Translation Termination; Viral mRNA Translation; Formation of the ternary complex, and subsequently, the 43S complex; L13a-mediated translational silencing of Ceruloplasmin expression; Selenocysteine synthesis; Nonsense Mediated Decay (NMD) independent of the Exon Junction Complex (EJC); Nonsense Mediated Decay (NMD) enhanced by the Exon Junction Complex (EJC)…	38	0	1.217	0.952741	85.72	140	60	18.09	56.2	3.4314e+07	4.9306e+07	4.5436e+07	4.31672e+07	1.61055e+07	1.94651e+07	High	High	High	High	Peak Found	High	1	Met-loss+Acetyl [N-Term]
FALSE	High	Master Protein	P49189	4-trimethylaminobutyraldehyde dehydrogenase [OS=Homo sapiens]	0	46.972	29	12	54	12	494	53.8	5.87	34.09	12	metabolic process	cytoplasm;cytosol	catalytic activity	Pf00171	223		ALDH9A1	1	Glycerolipid metabolism; Valine, leucine and isoleucine degradation; Lysine degradation; Glycolysis / Gluconeogenesis; Histidine metabolism; Metabolic pathways; beta-Alanine metabolism; Tryptophan metabolism; Fatty acid degradation; Pyruvate metabolism; Arginine and proline metabolism; Ascorbate and aldarate metabolism	Tryptophan metabolism	Carnitine synthesis	17	0	0.871	0.964168	78.29	105.2	94.8	9.73	80.33	8.22011e+07	8.71225e+07	9.91299e+07	7.96912e+07	3.91516e+06	7.84433e+07	High	High	High	High	High	High	1	Met-loss+Acetyl [N-Term]
FALSE	High	Master Protein	Q9NVA2-1	Septin-11 [OS=Homo sapiens]	0	46.956	29	10	46	5	429	49.4	6.81	32.79	10	cell division;cell organization and biogenesis	cytoplasm;cytoskeleton	nucleotide binding;protein binding	Pf00735	55752	ENSG00000138758.11	SEPT11	4	Bacterial invasion of epithelial cells			1	0	0.341	0.266747	49.79	76.6	123.4	19.22	80.44	3.7494e+06	3.51086e+06	2.56011e+06	5.65018e+06	2.03502e+06	1.28524e+07	Peak Found	Peak Found	High	High	Peak Found	High	1	Met-loss+Acetyl [N-Term]
FALSE	High	Master Protein	Q9UQ80	proliferation-associated protein 2G4 [OS=Homo sapiens]	0	46.866	34	11	44	11	394	43.8	6.55	32.3	11	cell proliferation;metabolic process;regulation of biological process;transport	cytoplasm;extracellular;membrane;nucleus;organelle lumen	DNA binding;protein binding;RNA binding	Pf00557	5036	ENSG00000170515.13	PA2G4	12			Neutrophil degranulation	3	0	0.682	0.815112	114.24	99.3	100.7	26.34	83.24	3.70361e+07	3.37884e+07	2.16378e+07	3.68889e+07	982606	3.42569e+07	High	High	High	High	Peak Found	High	1	Met-loss+Acetyl [N-Term]
FALSE	High	Master Protein	P08758	annexin A5 [OS=Homo sapiens]	0	46.829	48	11	63	11	320	35.9	5.05	54.39	11	coagulation;regulation of biological process;response to stimulus;transport	cytoplasm;cytosol;extracellular;membrane	enzyme regulator activity;metal ion binding;protein binding	Pf00191	308	ENSG00000164111.14	ANXA5	4		Apoptosis-related network due to altered Notch3 in ovarian cancer; Simplified Interaction Map Between LOXL4 and Oxidative Stress Pathway; Prostaglandin Synthesis and Regulation	Platelet degranulation	7	0	2.402	0.355736	125.99	121.8	78.2	26.94	13.05	8.11186e+07	1.3021e+08	1.39998e+08	8.35388e+07	6.88088e+07	8.91557e+07	High	High	High	High	High	High	1
FALSE	High	Master Protein	Q13435	Splicing factor 3b subunit 2 [OS=Homo sapiens]	0	46.822	20	12	42	12	895	100.2	5.67	30.3	12	metabolic process	nucleus;spliceosomal complex	protein binding;RNA binding	Pf02037, Pf04037, Pf04046	10992	ENSG00000087365.15	SF3B2	11	Spliceosome	mRNA Processing	mRNA Splicing - Major Pathway; mRNA Splicing - Minor Pathway	7	0	0.706	0.841819	60.71	94.7	105.3	21.24	86.48	2.35444e+07	1.56917e+07	2.31126e+07	2.56915e+07	248915	3.06779e+07	High	High	High	High	Peak Found	High	1
FALSE	High	Master Protein	P42765	3-ketoacyl-CoA thiolase, mitochondrial [OS=Homo sapiens]	0	46.454	34	9	33	9	397	41.9	8.09	16.59	9	cell organization and biogenesis;metabolic process;regulation of biological process;response to stimulus	membrane;mitochondrion;organelle lumen	catalytic activity;protein binding;RNA binding	Pf00108, Pf02801, Pf02803	10449	ENSG00000167315.17	ACAA2	18	Fatty acid degradation; Valine, leucine and isoleucine degradation; Fatty acid elongation; Fatty acid metabolism; Metabolic pathways	Fatty Acid Biosynthesis	Mitochondrial Fatty Acid Beta-Oxidation	10	0	1.08	0.979144	75.05	117.2	82.8	52.67	95.04	5.59341e+06	1.93512e+07	1.5419e+07	2.60624e+07	1.77197e+06	1.0895e+07	High	High	High	High	Peak Found	High	1
FALSE	High	Master Protein	P62263	40S ribosomal protein S14 [OS=Homo sapiens]	0	46.407	36	5	58	5	151	16.3	10.05	51.26	5	cell differentiation;cell organization and biogenesis;metabolic process;regulation of biological process;transport	cytosol;membrane;mitochondrion;ribosome	protein binding;RNA binding;structural molecule activity;translation regulator activity	Pf00411	6208	ENSG00000164587.11	RPS14	5	Ribosome	Cytoplasmic Ribosomal Proteins	Peptide chain elongation; Eukaryotic Translation Termination; Viral mRNA Translation; Formation of the ternary complex, and subsequently, the 43S complex; L13a-mediated translational silencing of Ceruloplasmin expression; Selenocysteine synthesis; Nonsense Mediated Decay (NMD) independent of the Exon Junction Complex (EJC); Nonsense Mediated Decay (NMD) enhanced by the Exon Junction Complex (EJC)…	39	0	0.992	0.999796	72.96	105.5	94.5	20.08	28.82	8.40878e+07	6.28826e+07	5.83444e+07	7.58782e+07	5.63745e+07	4.24651e+07	High	High	High	High	High	High	1
FALSE	High	Master Protein	Q9UJZ1	Stomatin-like protein 2, mitochondrial [OS=Homo sapiens]	0	46.275	35	8	35	8	356	38.5	7.39	20.65	8	cell organization and biogenesis;cellular homeostasis;metabolic process;regulation of biological process;response to stimulus;transport	cytoplasm;cytoskeleton;membrane;mitochondrion	protein binding	Pf01145	30968	ENSG00000165283.15	STOML2	9			Processing of SMDT1	3	0	0.496	0.540956	85.07	112.2	87.8	19.44	83.96	1.14496e+07	1.1421e+07	7.97376e+06	8.92826e+06	1.19382e+06	1.5549e+07	High	High	High	High	High	High	1
FALSE	High	Master Protein	P27695	DNA-(apurinic or apyrimidinic site) lyase [OS=Homo sapiens]	0	46.267	42	9	48	9	318	35.5	8.12	37.62	9	cell organization and biogenesis;cellular homeostasis;metabolic process;regulation of biological process;response to stimulus	cytoplasm;endoplasmic reticulum;mitochondrion;nucleus;ribosome	catalytic activity;DNA binding;metal ion binding;protein binding;RNA binding	Pf03372, Pf14529	328	ENSG00000100823.11	APEX1	14	Base excision repair	Human Thyroid Stimulating Hormone (TSH) signaling pathway; Spinal Cord Injury	POLB-Dependent Long Patch Base Excision Repair; Displacement of DNA glycosylase by APEX1; PCNA-Dependent Long Patch Base Excision Repair; Abasic sugar-phosphate removal via the single-nucleotide replacement pathway	12	0	1.144	0.988366	99.66	127.5	72.5	30.56	75.72	9.96315e+07	5.98349e+07	6.15137e+07	5.62241e+07	6.8747e+06	3.49783e+07	High	High	High	High	High	High	1
FALSE	High	Master Protein	P07954	fumarate hydratase, mitochondrial [OS=Homo sapiens]	0	46.162	24	8	54	8	510	54.6	8.76	41.38	8	metabolic process	cytoplasm;mitochondrion;organelle lumen	catalytic activity;protein binding	Pf00206, Pf10415	2271	ENSG00000091483.6	FH	1	Pathways in cancer; Citrate cycle (TCA cycle); Metabolic pathways; Pyruvate metabolism; Renal cell carcinoma; Carbon metabolism	TCA Cycle and Deficiency of Pyruvate Dehydrogenase complex (PDHc); Amino Acid metabolism; TCA Cycle	Citric acid cycle (TCA cycle)	13	0	1.023	0.999796	82.43	103.3	96.7	45.76	85	4.56728e+07	2.35815e+07	2.05786e+07	2.20845e+07	503284	2.64746e+07	High	High	High	High	Peak Found	High	1
FALSE	High	Master Protein	Q9UEY8-1	Gamma-adducin [OS=Homo sapiens]	0	46.115	18	9	25	9	706	79.1	6.32	11.91	9	cell organization and biogenesis;transport	chromosome;cytoplasm;cytoskeleton;cytosol;membrane	protein binding;structural molecule activity	Pf00596	120	ENSG00000148700.14	ADD3	10			Miscellaneous transport and binding events	2	0	0.757	0.902236	91.77	130.8	69.2	37.5	82.64	8.3116e+06	1.8419e+07	1.69316e+07	8.96161e+06	2.69073e+06	1.98315e+07	High	High	High	High	Peak Found	High	1	Met-loss+Acetyl [N-Term]
FALSE	High	Master Protein	P05388	60S acidic ribosomal protein P0 [OS=Homo sapiens]	0	46.034	38	8	53	8	317	34.3	5.97	78.45	8	cell organization and biogenesis;metabolic process;regulation of biological process;response to stimulus;transport	cytoplasm;cytosol;endoplasmic reticulum;membrane;nucleus;ribosome	protein binding;RNA binding;structural molecule activity	Pf00428, Pf00466	6175	ENSG00000089157.15	RPLP0	12	Ribosome	Cytoplasmic Ribosomal Proteins	Peptide chain elongation; Gene and protein expression by JAK-STAT signaling after Interleukin-12 stimulation; Eukaryotic Translation Termination; Viral mRNA Translation; L13a-mediated translational silencing of Ceruloplasmin expression; Nonsense Mediated Decay (NMD) independent of the Exon Junction Complex (EJC); Selenocysteine synthesis; Nonsense Mediated Decay (NMD) enhanced by the Exon Junctio…	39	0	1.327	0.903081	84.56	112.3	87.7	14.79	33.53	4.6699e+07	5.84009e+07	4.47381e+07	3.89525e+07	1.94693e+07	3.64875e+07	High	High	High	High	High	High	1
FALSE	High	Master Protein	Q16698	2,4-dienoyl-CoA reductase, mitochondrial [OS=Homo sapiens]	0	45.975	39	10	32	10	335	36	9.28	15.89	10	cell organization and biogenesis;metabolic process	cytosol;mitochondrion;nucleus;organelle lumen	catalytic activity;nucleotide binding	Pf00106, Pf08659, Pf13561	1666	ENSG00000104325.6	DECR1	8		Fatty Acid Beta Oxidation; Fatty Acid Biosynthesis	mitochondrial fatty acid beta-oxidation of unsaturated fatty acids	7	0	1.156	0.980492	69.35	121.1	78.9	21.22	87.27	5.19925e+07	3.66263e+07	5.60148e+07	8.94015e+07	1.27728e+07	3.38878e+07	High	High	High	High	High	High	1
FALSE	High	Master Protein	P23634-1	Plasma membrane calcium-transporting ATPase 4 [OS=Homo sapiens]	0	45.895	14	13	25	6	1241	137.8	6.6	14.42	13	cellular component movement;cellular homeostasis;regulation of biological process;response to stimulus;transport	membrane	catalytic activity;enzyme regulator activity;metal ion binding;nucleotide binding;protein binding;transporter activity	Pf00122, Pf00689, Pf00690, Pf00702, Pf08282, Pf12424, Pf12710, Pf13246	493		ATP2B4	1	cAMP signaling pathway; cGMP-PKG signaling pathway; Calcium signaling pathway; Adrenergic signaling in cardiomyocytes; Pancreatic secretion; Salivary secretion		Ion homeostasis; Reduction of cytosolic Ca++ levels; Ion transport by P-type ATPases	16	8	0.745	0.901013	76.06	74.1	125.9	17.68	73.27	7.2564e+06	5.75951e+06	8.24931e+06	1.23243e+07	2.52921e+06	1.89247e+07	High	Peak Found	High	High	Peak Found	High	1
FALSE	High	Master Protein	P30153	serine/threonine-protein phosphatase 2A 65 kDa regulatory subunit A alpha isoform [OS=Homo sapiens]	0	45.708	30	13	33	13	589	65.3	5.11	2.01	13	cell death;cell organization and biogenesis;metabolic process;regulation of biological process;response to stimulus	chromosome;cytoplasm;cytoskeleton;cytosol;membrane;mitochondrion;nucleus	catalytic activity;enzyme regulator activity;protein binding	Pf02985, Pf13513, Pf13646	5518	ENSG00000105568.17	PPP2R1A	19	Adrenergic signaling in cardiomyocytes; TGF-beta signaling pathway; PI3K-Akt signaling pathway; Oocyte meiosis; AMPK signaling pathway; Tight junction; Dopaminergic synapse; Hepatitis C; mRNA surveillance pathway; Sphingolipid signaling pathway; Long-term depression; Hippo signaling pathway; Chagas disease (American trypanosomiasis)	Focal Adhesion-PI3K-Akt-mTOR-signaling pathway; Wnt Signaling Pathway and Pluripotency; Glycogen Metabolism	Glycolysis; Regulation of PLK1 Activity at G2/M Transition; AXIN missense mutants destabilize the destruction complex; PP2A-mediated dephosphorylation of key metabolic factors; APC truncation mutants have impaired AXIN binding; CTLA4 inhibitory signaling; Activated TLR4 signalling; Separation of Sister Chromatids; MASTL Facilitates Mitotic Progression; S37 mutants of beta-catenin aren't phosphory…	150	0	1.954	0.503174	87.33	148.7	51.3	5.15	99.31	3.14088e+07	2.96783e+07	2.83467e+07	26759549	1.60186e+06	1.02506e+07	High	High	High	High	Peak Found	High	1
FALSE	High	Master Protein	P42566-1	epidermal growth factor receptor substrate 15 [OS=Homo sapiens]	0	45.664	20	11	26	11	896	98.6	4.64	13.76	11	cell organization and biogenesis;cell proliferation;metabolic process;regulation of biological process;response to stimulus;transport	cytoplasm;cytoskeleton;cytosol;endosome;membrane;nucleus	catalytic activity;DNA binding;metal ion binding;motor activity;protein binding	Pf00769, Pf01576, Pf02609, Pf03131, Pf03938, Pf03962, Pf04111, Pf04156, Pf04849, Pf05557, Pf05701, Pf06160, Pf06818, Pf07321, Pf07926, Pf08317, Pf10186, Pf11559, Pf12325, Pf12763, Pf12795, Pf13863, Pf14282, Pf15035, Pf15619	2060	ENSG00000085832.16	EPS15	1	Endocytosis	VEGFA-VEGFR2 Signaling Pathway; EGF/EGFR Signaling Pathway	Cargo recognition for clathrin-mediated endocytosis; Negative regulation of MET activity; EGFR downregulation; InlB-mediated entry of Listeria monocytogenes into host cell	17	0	0.647	0.908488	49.7	92.3	107.7	22.9	84.87	3.19659e+06	4.8808e+06	4.95601e+06	9.7862e+06	665994	5.69563e+06	High	High	High	High	Peak Found	High	1	Met-loss+Acetyl [N-Term]
FALSE	High	Master Protein	Q9NUV9	GTPase IMAP family member 4 [OS=Homo sapiens]	0	45.572	29	7	29	7	329	37.5	7.81	33.82	7		cytoplasm;cytosol	nucleotide binding	Pf00350, Pf01926, Pf04548	55303	ENSG00000133574.9	GIMAP4	7				0	0	0.551	0.794812	128.19	99.6	100.4	35.48	48.66	5.21767e+06	1.08678e+07	7.82523e+06	1.52484e+07	7.88892e+06	6.29953e+06	High	Peak Found	High	High	Peak Found	High	1	Met-loss+Acetyl [N-Term]
FALSE	High	Master Protein	P29692	Elongation factor 1-delta [OS=Homo sapiens]	0	45.542	40	9	55	1	281	31.1	5.01	44.18	9	metabolic process;regulation of biological process;response to stimulus	cytoplasm;cytosol;endoplasmic reticulum;nucleus	DNA binding;protein binding;RNA binding;signal transducer activity	Pf00736, Pf10587	1936	ENSG00000104529.17; ENSG00000273594.4	EEF1D	8; CHR_HSCHR8_3_CTG7	Herpes simplex infection	Translation Factors	Eukaryotic Translation Elongation	5	9	1.318	0.905766	51.57	119	81	9.34	22.08	6.30667e+07	5.797e+07	6.98131e+07	4.29102e+07	4.99917e+07	3.17876e+07	High	Peak Found	Peak Found	High	Not Found	High	1	Met-loss+Acetyl [N-Term]
FALSE	High	Master Protein	P10319	HLA class I histocompatibility antigen, B-58 alpha chain [OS=Homo sapiens]	0	45.457	36	8	61	1	362	40.3	6.3	60	8	regulation of biological process;response to stimulus	cell surface;endoplasmic reticulum;Golgi;membrane	protein binding	Pf00129, Pf07654	3106		HLA-B	6		Proteasome Degradation; Allograft Rejection; Type II interferon signaling (IFNG)	Interferon alpha/beta signaling; ER-Phagosome pathway; Immunoregulatory interactions between a Lymphoid and a non-Lymphoid cell; Endosomal/Vacuolar pathway; Interferon gamma signaling; Antigen Presentation: Folding, assembly and peptide loading of class I MHC	15	0	3.692	0.11994	121.9	155	45	95.82	121.13	1.56975e+06	1.30932e+07	4.22887e+06	4.41672e+06		341404	High	High	High	High	Not Found	Peak Found	1
FALSE	High	Master Protein	P01023	alpha-2-macroglobulin [OS=Homo sapiens]	0	45.441	14	14	23	14	1474	163.2	6.46	6.86	14	cell differentiation;cell organization and biogenesis;metabolic process;regulation of biological process;response to stimulus;transport	cytosol;extracellular;organelle lumen	enzyme regulator activity;protein binding	Pf00207, Pf01835, Pf07677, Pf07678, Pf07703, Pf10569, Pf11974, Pf13249	2	ENSG00000175899.14	A2M	12	Complement and coagulation cascades	Complement and Coagulation Cascades	Platelet degranulation ; Degradation of the extracellular matrix; Rho GTPase cycle; HDL assembly; Intrinsic Pathway of Fibrin Clot Formation	17	0	1.395	0.861887	85.27	138.4	61.6	11.52	57.28	3.52999e+07	3.92223e+07	3.11121e+07	2.1417e+07	5.39924e+06	1.56938e+07	High	High	High	High	Peak Found	High	1
FALSE	High	Master Protein	Q8TEM1-1	Nuclear pore membrane glycoprotein 210 [OS=Homo sapiens]	0	45.389	8	13	44	13	1887	205	6.81	21.79	13	cell organization and biogenesis;metabolic process;regulation of biological process;transport	endoplasmic reticulum;membrane;nucleus	protein binding	Pf02368	23225	ENSG00000132182.11	NUP210	3	RNA transport		Rev-mediated nuclear export of HIV RNA; ISG15 antiviral mechanism; NEP/NS2 Interacts with the Cellular Export Machinery; tRNA processing in the nucleus; Transcriptional regulation by small RNAs; Nuclear Pore Complex (NPC) Disassembly; Regulation of Glucokinase by Glucokinase Regulatory Protein; Vpr-mediated nuclear import of PICs; Regulation of HSF1-mediated heat shock response; snRNP Assembly; S…	64	0	0.542	0.592623	64.74	61.2	138.8	24.16	88.09	1.08584e+07	1.61404e+07	1.08589e+07	3.47567e+07	522564	2.46014e+07	High	High	High	High	Peak Found	High	1
FALSE	High	Master Protein	P27105	erythrocyte band 7 integral membrane protein [OS=Homo sapiens]	0	45.386	34	8	43	8	288	31.7	7.88	47.32	8	cell organization and biogenesis;regulation of biological process;transport	cytoplasm;cytoskeleton;cytosol;endoplasmic reticulum;membrane;mitochondrion	protein binding	Pf01145	2040	ENSG00000148175.12	STOM	9			Neutrophil degranulation; Stimuli-sensing channels	6	0	0.579	0.668324	66	89.6	110.4	40.96	18.35	1.42866e+07	2.45887e+07	3.42486e+07	3.0288e+07	4.02448e+07	2.91655e+07	High	High	High	High	High	High	1
FALSE	High	Master Protein	P12236	ADP/ATP translocase 3 [OS=Homo sapiens]	0	45.353	38	11	84	2	298	32.8	9.74	51.77	11	cell death;cell organization and biogenesis;regulation of biological process;response to stimulus;transport	membrane;mitochondrion;nucleus	protein binding;transporter activity	Pf00153	293	ENSG00000169100.13	SLC25A6	X|Y; X	Calcium signaling pathway; HTLV-I infection; Influenza A; Huntington's disease; Parkinson's disease; cGMP-PKG signaling pathway	Electron Transport Chain	Mitochondrial protein import; Regulation of insulin secretion; Vpr-mediated induction of apoptosis by mitochondrial outer membrane permeabilization; Influenza Virus Induced Apoptosis; Metabolism of proteins	21	3	2.246	0.420147	81.64	100.6	99.4	43.7	20.06	2.23599e+07	4.87935e+07	2.64768e+07	2.34478e+07	3.42286e+07	2.61699e+07	High	High	High	High	High	High	1	Met-loss+Acetyl [N-Term]
FALSE	High	Master Protein	Q14141-1	Septin-6 [OS=Homo sapiens]	0	45.244	28	10	44	5	434	49.7	6.67	35.68	10	cell differentiation;cell division	chromosome;cytoplasm;cytoskeleton	nucleotide binding;protein binding	Pf00735	23157	ENSG00000125354.22	SEPT6	X	Bacterial invasion of epithelial cells			1	6	0.791	0.901013	62.37	89	111	22.93	62.95	2.61163e+07	3.57462e+07	4.18334e+07	4.83845e+07	9.41708e+06	4.45594e+07	Peak Found	Peak Found	High	High	Peak Found	High	1
FALSE	High	Master Protein	O60610-1	Protein diaphanous homolog 1 [OS=Homo sapiens]	0	45.08	11	10	22	10	1272	141.3	5.41	17.72	10	cell organization and biogenesis;regulation of biological process;response to stimulus;transport	cytoplasm;cytoskeleton;cytosol;membrane	catalytic activity;motor activity;protein binding;RNA binding	Pf01576, Pf02181, Pf06346, Pf06367, Pf06371, Pf11932	1729	ENSG00000131504.15	DIAPH1	5	Regulation of actin cytoskeleton; AGE-RAGE signaling pathway in diabetic complications; Shigellosis; Focal adhesion	Regulation of Microtubule Cytoskeleton; AGE/RAGE pathway; Focal Adhesion; Regulation of Actin Cytoskeleton; G13 Signaling Pathway	RHO GTPases Activate Formins; ERBB2 Regulates Cell Motility; Neutrophil degranulation	19	0	0.748	0.974658	85.34	78	122	33.26	30.88	7.22215e+06	3.63196e+06	6.75842e+06	1.05797e+07	1.07873e+07	5.83654e+06	High	Peak Found	High	High	Peak Found	High	1
FALSE	High	Master Protein	Q99873-4	Isoform 4 of Protein arginine N-methyltransferase 1 [OS=Homo sapiens]	0	45.074	41	12	39	12	353	40.5	5.5	10.05	12	cell organization and biogenesis;metabolic process;regulation of biological process;response to stimulus	cytoplasm;cytosol;nucleus	catalytic activity;DNA binding;nucleotide binding;protein binding;RNA binding	Pf05175, Pf06325, Pf08241, Pf12847, Pf13649, Pf13847	3276	ENSG00000126457.21	PRMT1	19	FoxO signaling pathway; Glucagon signaling pathway	Energy Metabolism; mRNA Processing; Tryptophan metabolism; Interferon type I signaling pathways		6	0	1.731	0.719529	64.85	133.7	66.3	40.66	91.19	5.31881e+07	2.79491e+07	2.74529e+07	1.3857e+07	953887	2.53653e+07	High	High	High	High	Peak Found	High	1	Met-loss+Acetyl [N-Term]
FALSE	High	Master Protein	Q00796	Sorbitol dehydrogenase [OS=Homo sapiens]	0	45.015	40	9	38	9	357	38.3	7.97	28.25	9	cellular component movement;metabolic process;response to stimulus	cytosol;membrane;mitochondrion	catalytic activity;metal ion binding;nucleotide binding;protein binding	Pf00107, Pf08240, Pf12847	6652	ENSG00000140263.13	SORD	15	Pentose and glucuronate interconversions; Metabolic pathways; Fructose and mannose metabolism	Polyol Pathway	Catabolism of glucuronate to xylulose-5-phosphate; Fructose biosynthesis	9	0	2.106	0.412453	94.44	146.6	53.4	32.31	39.43	3.09402e+07	1.70134e+07	3.30974e+07	1.38661e+07	5.87592e+06	1.12799e+07	High	High	High	High	Peak Found	High	1	Met-loss+Acetyl [N-Term]
FALSE	High	Master Protein	Q15366-1	Poly(rC)-binding protein 2 [OS=Homo sapiens]	0	44.928	31	7	47	5	365	38.6	6.79	22.96	7	defense response;metabolic process;regulation of biological process;response to stimulus	cytoplasm;cytosol;membrane;nucleus	DNA binding;protein binding;RNA binding	Pf00013, Pf13014	5094	ENSG00000197111.15	PCBP2	12		mRNA Processing	Negative regulators of DDX58/IFIH1 signaling; mRNA Splicing - Major Pathway	9	0	0.634	0.757712	110.23	73	127	7.3	72.5	1.93121e+07	1.67192e+07	1.77256e+07	3.08418e+07	9.70043e+07	3.05631e+07	High	High	High	High	High	High	1
FALSE	High	Master Protein	P61247	40S ribosomal protein S3a [OS=Homo sapiens]	0	44.903	44	12	62	12	264	29.9	9.73	26.81	12	cell differentiation;cell organization and biogenesis;metabolic process;regulation of biological process;transport	cytoplasm;cytosol;endoplasmic reticulum;nucleus;ribosome	protein binding;RNA binding;structural molecule activity	Pf01015	6189	ENSG00000145425.9	RPS3A	4	Ribosome	Cytoplasmic Ribosomal Proteins	Peptide chain elongation; Eukaryotic Translation Termination; Viral mRNA Translation; Formation of the ternary complex, and subsequently, the 43S complex; L13a-mediated translational silencing of Ceruloplasmin expression; Selenocysteine synthesis; Nonsense Mediated Decay (NMD) independent of the Exon Junction Complex (EJC); Nonsense Mediated Decay (NMD) enhanced by the Exon Junction Complex (EJC)…	38	0	0.802	0.905134	132.99	99.9	100.1	15.65	52.46	5.67958e+07	4.47115e+07	4.29551e+07	8.76573e+07	3.26772e+07	4.48202e+07	High	High	High	High	High	High	1
FALSE	High	Master Protein	P11177	Pyruvate dehydrogenase E1 component subunit beta, mitochondrial [OS=Homo sapiens]	0	44.884	29	9	40	9	359	39.2	6.65	17.05	9	metabolic process;regulation of biological process	mitochondrion;nucleus;organelle lumen	catalytic activity;protein binding	Pf02779, Pf02780	5162	ENSG00000168291.12	PDHB	3	Glucagon signaling pathway; Citrate cycle (TCA cycle); Metabolic pathways; Carbon metabolism; HIF-1 signaling pathway; Glycolysis / Gluconeogenesis; Pyruvate metabolism; Central carbon metabolism in cancer	Glycolysis and Gluconeogenesis	Regulation of pyruvate dehydrogenase (PDH) complex; Signaling by Retinoic Acid; Glyoxylate metabolism and glycine degradation	19	0	0.789	0.908488	59.09	94.3	105.7	18.21	68.24	1.9538e+07	1.5109e+07	2.18627e+07	2.19015e+07	3.5067e+06	2.36554e+07	High	High	High	High	High	High	1
FALSE	High	Master Protein	P27348	14-3-3 protein theta [OS=Homo sapiens]	0	44.727	45	10	62	7	245	27.7	4.78	34.91	10	cell organization and biogenesis;regulation of biological process;response to stimulus;transport	cytoplasm;cytosol;membrane;mitochondrion	protein binding	Pf00244	10971	ENSG00000134308.13	YWHAQ	2	Cell cycle; Pathogenic Escherichia coli infection; Hippo signaling pathway; Hepatitis B; Viral carcinogenesis; PI3K-Akt signaling pathway; Oocyte meiosis; Epstein-Barr virus infection	Cell Cycle; Pathogenic Escherichia coli infection; Primary Focal Segmental Glomerulosclerosis FSGS; IL-3 Signaling Pathway; Myometrial Relaxation and Contraction Pathways; Calcium Regulation in the Cardiac Cell; Sudden Infant Death Syndrome (SIDS) Susceptibility Pathways	Translocation of GLUT4 to the plasma membrane; Chk1/Chk2(Cds1) mediated inactivation of Cyclin B:Cdk1 complex; TP53 Regulates Metabolic Genes; Activation of BAD and translocation to mitochondria ; RHO GTPases activate PKNs	37	0	1.254	0.901013	62.17	115.4	84.6	17.26	67.75	1.966e+07	1.86137e+07	1.40055e+07	1.90632e+07	3.13957e+06	1.36513e+07	High	High	High	High	Peak Found	High	1
FALSE	High	Master Protein	Q8NC51-3	Isoform 3 of Plasminogen activator inhibitor 1 RNA-binding protein [OS=Homo sapiens]	0	44.644	37	12	27	12	393	43.1	8.44	9.23	12	regulation of biological process	cytoplasm;cytosol;membrane;nucleus	protein binding;RNA binding	Pf04774	26135	ENSG00000142864.14	SERBP1	1		Apoptosis-related network due to altered Notch3 in ovarian cancer		1	0	0.763	0.908488	85.48	75.5	124.5	32.77	49.15	1.02069e+07	1.6351e+07	2.03902e+07	2.69829e+07	4.15769e+07	1.44163e+07	High	Peak Found	High	High	High	High	1	Met-loss [N-Term]
FALSE	High	Master Protein	P62136-1	serine/threonine-protein phosphatase PP1-alpha catalytic subunit [OS=Homo sapiens]	0	44.642	42	11	33	3	330	37.5	6.33	7.45	11	cell division;metabolic process;regulation of biological process;response to stimulus	cytoplasm;cytosol;membrane;nucleus	catalytic activity;metal ion binding;protein binding	Pf00149	5499	ENSG00000172531.14	PPP1CA	11	Hippo signaling pathway; Vascular smooth muscle contraction; cAMP signaling pathway; mRNA surveillance pathway; Adrenergic signaling in cardiomyocytes; Amphetamine addiction; Platelet activation; Inflammatory mediator regulation of TRP channels; Proteoglycans in cancer; Oxytocin signaling pathway; Oocyte meiosis; cGMP-PKG signaling pathway; Regulation of actin cytoskeleton; Insulin signaling path…	Nicotine Activity on Dopaminergic Neurons; Common Pathways Underlying Drug Addiction	Signaling by GPCR; Triglyceride catabolism; DARPP-32 events; Downregulation of TGF-beta receptor signaling; Circadian Clock	35	0	1.196	0.874027	146.01	146.2	53.8	9.2	114.62	8.18642e+06	7.22752e+06	8.68087e+06	1.48999e+07	1.39246e+06	3.0117e+06	High	High	Peak Found	High	Peak Found	High	1
FALSE	High	Master Protein	P04040	catalase [OS=Homo sapiens]	0	44.638	28	11	49	11	527	59.7	7.39	27.23	11	cell differentiation;cell organization and biogenesis;metabolic process;regulation of biological process;response to stimulus;transport	cytosol;endoplasmic reticulum;extracellular;Golgi;membrane;mitochondrion;organelle lumen;vacuole	antioxidant activity;catalytic activity;metal ion binding;nucleotide binding;protein binding	Pf00199, Pf06628	847	ENSG00000121691.4	CAT	11	Glyoxylate and dicarboxylate metabolism; Longevity regulating pathway - multiple species; FoxO signaling pathway; Tryptophan metabolism; Amyotrophic lateral sclerosis (ALS); Carbon metabolism; Peroxisome; Longevity regulating pathway	Selenium Micronutrient Network; Folate Metabolism; Amyotrophic lateral sclerosis (ALS); Oxidative Stress; Tryptophan metabolism; DNA Damage Response (only ATM dependent)	Neutrophil degranulation; Detoxification of Reactive Oxygen Species	20	0	0.555	0.610138	91.49	89	111	19.21	40.04	1.83354e+07	2.01801e+07	2.62634e+07	2.51455e+07	1.96379e+07	4.18422e+07	High	High	High	High	High	High	1
FALSE	High	Master Protein	P41240	tyrosine-protein kinase CSK [OS=Homo sapiens]	0	44.562	28	11	45	11	450	50.7	7.06	37.94	11	cell differentiation;cell organization and biogenesis;defense response;metabolic process;regulation of biological process;response to stimulus	cytoplasm;cytosol;membrane	catalytic activity;metal ion binding;nucleotide binding;protein binding	Pf00017, Pf00018, Pf00069, Pf07653, Pf07714, Pf14604	1445	ENSG00000103653.16	CSK	15	Epithelial cell signaling in Helicobacter pylori infection	Integrin-mediated Cell Adhesion; VEGFA-VEGFR2 Signaling Pathway; Chemokine signaling pathway; EGF/EGFR Signaling Pathway; Regulation of Actin Cytoskeleton	PD-1 signaling; Signaling by BRAF and RAF fusions; Phosphorylation of CD3 and TCR zeta chains; MAP2K and MAPK activation; Integrin alphaIIb beta3 signaling; Signaling by RAS mutants; Signaling by high-kinase activity BRAF mutants; Signaling by moderate kinase activity BRAF mutants; Paradoxical activation of RAF signaling by kinase inactive BRAF; GAB1 signalosome; Interleukin-20 family signaling	36	0	0.652	0.778318	92.45	45.1	154.9	36.95	48.21	1.41707e+07	1.97515e+07	2.96275e+07	4.29214e+07	1.14174e+08	6.78854e+07	High	High	High	High	Peak Found	High	1
FALSE	High	Master Protein	P61204	ADP-ribosylation factor 3 [OS=Homo sapiens]	0	44.508	54	7	118	3	181	20.6	7.43	135.52	7	metabolic process;regulation of biological process;response to stimulus;transport	cytoplasm;Golgi;membrane	catalytic activity;nucleotide binding;protein binding;signal transducer activity	Pf00025, Pf00071, Pf00503, Pf01926, Pf04670, Pf08477, Pf09439	377	ENSG00000134287.9	ARF3	12	Endocytosis		Synthesis of PIPs at the Golgi membrane; COPI-dependent Golgi-to-ER retrograde traffic; COPI-mediated anterograde transport	17	0	0.75	0.881228	65.02	87.4	112.6	15.27	65.88	7.64548e+07	5.73548e+07	6.19679e+07	7.98447e+07	1.52377e+07	9.07212e+07	High	High	High	High	High	High	1
FALSE	High	Master Protein	P35659-1	Protein DEK [OS=Homo sapiens]	0	44.506	26	8	31	8	375	42.6	8.56	17.81	8	cell organization and biogenesis;metabolic process;regulation of biological process;response to stimulus	nucleus	DNA binding;protein binding;RNA binding	Pf02037, Pf08766	7913	ENSG00000124795.14	DEK	6			Transcriptional regulation by the AP-2 (TFAP2) family of transcription factors; B-WICH complex positively regulates rRNA expression	7	0	0.877	0.994967	102.6	108.8	91.2	6.84	38.45	1.74405e+07	1.52958e+07	1.58862e+07	1.93007e+07	8.7349e+06	1.33105e+07	High	High	High	High	Peak Found	High	1	Met-loss+Acetyl [N-Term]
FALSE	High	Master Protein	Q13561-1	dynactin subunit 2 [OS=Homo sapiens]	0	44.499	34	10	31	10	401	44.2	5.21	31.63	10	cell organization and biogenesis;cell proliferation;regulation of biological process;transport	chromosome;cytoplasm;cytoskeleton;cytosol;membrane	catalytic activity;motor activity;protein binding	Pf04912	10540	ENSG00000175203.15	DCTN2	12	Huntington's disease; Vasopressin-regulated water reabsorption		COPI-independent Golgi-to-ER retrograde traffic; Regulation of PLK1 Activity at G2/M Transition; AURKA Activation by TPX2; Anchoring of the basal body to the plasma membrane; Recruitment of NuMA to mitotic centrosomes; Recruitment of mitotic centrosome proteins and complexes; Loss of Nlp from mitotic centrosomes; COPI-mediated anterograde transport; MHC class II antigen presentation; HSP90 chaper…	35	0	1.198	0.917843	78.63	112.4	87.6	31.15	86.87	2.25653e+07	1.17481e+07	1.79709e+07	2.05483e+07	585379	1.40183e+07	High	High	High	High	Peak Found	High	1
FALSE	High	Master Protein	P21281	V-type proton ATPase subunit B, brain isoform [OS=Homo sapiens]	0	44.191	31	10	35	10	511	56.5	5.81	21.64	10	cellular homeostasis;metabolic process;regulation of biological process;response to stimulus;transport	cytoplasm;cytosol;membrane	catalytic activity;nucleotide binding;protein binding;transporter activity	Pf00006, Pf00306, Pf02874	526	ENSG00000147416.10	ATP6V1B2	8	Synaptic vesicle cycle; Metabolic pathways; mTOR signaling pathway; Rheumatoid arthritis; Epithelial cell signaling in Helicobacter pylori infection; Oxidative phosphorylation; Collecting duct acid secretion; Vibrio cholerae infection; Phagosome		Transferrin endocytosis and recycling; ROS, RNS production in phagocytes; Ion channel transport; Insulin receptor recycling	20	0	0.756	0.908488	81.7	145.9	54.1	21.46	93	1.62095e+07	2.51458e+07	2.13662e+07	15247559	546407	7.91773e+06	High	High	High	High	Peak Found	High	1
FALSE	High	Master Protein	Q14566	DNA replication licensing factor MCM6 [OS=Homo sapiens]	0	43.998	17	10	28	10	821	92.8	5.41	19.42	10	metabolic process	nucleus	catalytic activity;DNA binding;nucleotide binding;protein binding	Pf00493, Pf01078, Pf07728, Pf14551	4175	ENSG00000076003.4	MCM6	2	Cell cycle; DNA replication	Cell Cycle; Retinoblastoma (RB) in Cancer; G1 to S cell cycle control; DNA Replication	M/G1 Transition; Assembly of the pre-replicative complex; Unwinding of DNA; Regulation of DNA replication; Activation of ATR in response to replication stress; Activation of the pre-replicative complex; Orc1 removal from chromatin; Removal of licensing factors from origins	26	0	0.916	0.999796	79.23	98	102	30.37	52.62	1.79063e+07	9.70564e+06	1.30957e+07	1.36253e+07	4.21551e+06	1.43013e+07	High	High	High	High	Peak Found	High	1	Acetyl [N-Term]
FALSE	High	Master Protein	P00387	NADH-cytochrome b5 reductase 3 [OS=Homo sapiens]	0	43.957	33	7	38	7	301	34.2	7.59	26.32	7	metabolic process;transport	cytoplasm;endoplasmic reticulum;extracellular;membrane;mitochondrion;organelle lumen	catalytic activity;nucleotide binding;protein binding	Pf00175, Pf00970, Pf08030	1727	ENSG00000100243.20	CYB5R3	22	Amino sugar and nucleotide sugar metabolism	Oxidation by Cytochrome P450	Vitamin C (ascorbate) metabolism; Neutrophil degranulation; Phase I - Functionalization of compounds	11	0	0.654	0.780989	106.57	70.1	129.9	12.71	56.12	2.36251e+07	2.40018e+07	2.94595e+07	1.38747e+07	5.4246e+07	4.45079e+07	High	High	High	High	High	High	1
FALSE	High	Master Protein	P60900	Proteasome subunit alpha type-6 [OS=Homo sapiens]	0	43.795	41	8	44	8	246	27.4	6.76	38.08	8	metabolic process;regulation of biological process;response to stimulus;transport	cytoplasm;cytosol;nucleus;proteasome	catalytic activity;nucleotide binding;protein binding;RNA binding	Pf00227, Pf10584	5687	ENSG00000100902.10	PSMA6	14	Proteasome	Proteasome Degradation	Regulation of RAS by GAPs; CDT1 association with the CDC6:ORC:origin complex; Downstream TCR signaling; UCH proteinases; NIK-->noncanonical NF-kB signaling; Hh mutants that don't undergo autocatalytic processing are degraded by ERAD; SCF-beta-TrCP mediated degradation of Emi1; Cross-presentation of soluble exogenous antigens (endosomes); Separation of Sister Chromatids; Vpu mediated degradation o…	150	0	1.039	0.999796	70.88	122.1	77.9	23.98	20.47	4.48049e+07	2.91823e+07	3.14917e+07	20080761	1.51069e+07	2.29477e+07	High	High	High	High	High	High	1
FALSE	High	Master Protein	P15531	Nucleoside diphosphate kinase A [OS=Homo sapiens]	0	43.745	46	6	44	1	152	17.1	6.19	19.1	6	cell differentiation;cellular homeostasis;metabolic process;regulation of biological process;response to stimulus;transport	cytoplasm;cytosol;membrane;mitochondrion;nucleus	catalytic activity;DNA binding;metal ion binding;nucleotide binding;protein binding;RNA binding	Pf00334	4830	ENSG00000239672.7	NME1	17	Pyrimidine metabolism; Purine metabolism; Metabolic pathways		Interconversion of nucleotide di- and triphosphates	6	0	0.103	0.000258842	0	18.7	181.3			523373			5078852			Peak Found	Not Found	Not Found	High	Not Found	Not Found	1
FALSE	High	Master Protein	Q9NZ08-1	endoplasmic reticulum aminopeptidase 1 [OS=Homo sapiens]	0	43.68	15	13	43	13	941	107.2	6.46	20.99	13	cell communication;cell differentiation;metabolic process;regulation of biological process;response to stimulus	cytoplasm;cytosol;endoplasmic reticulum;extracellular;membrane;organelle lumen	catalytic activity;metal ion binding;protein binding	Pf01433, Pf11838, Pf13485	51752	ENSG00000164307.12	ERAP1	5			Antigen Presentation: Folding, assembly and peptide loading of class I MHC	4	0	1.68	0.708495	74.51	137.5	62.5	22.4	81.06	3.54903e+07	2.499e+07	2.4151e+07	1.13538e+07	790969	1.46483e+07	High	High	High	High	Peak Found	High	1
FALSE	High	Master Protein	P49588	Alanine--tRNA ligase, cytoplasmic [OS=Homo sapiens]	0	43.641	16	12	27	12	968	106.7	5.53	11.56	12	metabolic process;regulation of biological process	cytoplasm;cytosol;membrane;mitochondrion	catalytic activity;metal ion binding;nucleotide binding;RNA binding	Pf01411, Pf02272, Pf07973	16	ENSG00000090861.15	AARS	16	Aminoacyl-tRNA biosynthesis		Cytosolic tRNA aminoacylation	5	0	0.679	0.913114	86.49	107.3	92.7	8.4	84.93	7.75285e+06	8.62216e+06	7.31855e+06	1.02573e+07	494735	6.70062e+06	High	High	High	High	Peak Found	High	1	Acetyl [N-Term]
FALSE	High	Master Protein	P30041	Peroxiredoxin-6 [OS=Homo sapiens]	0	43.592	53	10	65	10	224	25	6.38	61.7	10	cellular homeostasis;metabolic process;regulation of biological process;response to stimulus;transport	cytoplasm;cytosol;extracellular;membrane;nucleus;organelle lumen;vacuole	antioxidant activity;catalytic activity;protein binding	Pf00578, Pf08534, Pf10417	9588	ENSG00000117592.8	PRDX6	1	Metabolic pathways	NRF2 pathway	Neutrophil degranulation; Detoxification of Reactive Oxygen Species	8	0	1.353	0.901013	107.53	113.5	86.5	34.19	51.88	9.47499e+07	5.73596e+07	5.206e+07	4.37173e+07	2.15684e+07	6.7477e+07	High	High	High	High	High	High	1	Met-loss [N-Term]
FALSE	High	Master Protein	P45974-1	Ubiquitin carboxyl-terminal hydrolase 5 [OS=Homo sapiens]	0	43.559	19	10	33	10	858	95.7	5.03	35.88	10	metabolic process;regulation of biological process	cytosol;vacuole	catalytic activity;metal ion binding;protein binding	Pf00443, Pf00627, Pf02148, Pf13423	8078	ENSG00000111667.13	USP5	12			Synthesis of active ubiquitin: roles of E1 and E2 enzymes; Ub-specific processing proteases	6	0	1.051	0.999796	55.11	106.7	93.3	17.12	25.8	2.31124e+07	1.65151e+07	1.88989e+07	1.65145e+07	1.01988e+07	1.68483e+07	High	High	High	High	Peak Found	High	1	Met-loss+Acetyl [N-Term]
FALSE	High	Master Protein	O95831-1	Apoptosis-inducing factor 1, mitochondrial [OS=Homo sapiens]	0	43.511	32	13	33	13	613	66.9	8.95	15.68	13	cell death;cell differentiation;cell organization and biogenesis;cellular homeostasis;metabolic process;regulation of biological process;response to stimulus	cytoplasm;cytosol;membrane;mitochondrion;nucleus	catalytic activity;DNA binding;nucleotide binding;protein binding	Pf00070, Pf07992, Pf14721, Pf14962	9131	ENSG00000156709.13	AIFM1	X	Apoptosis	Apoptosis Modulation and Signaling; Nanomaterial induced apoptosis; Apoptosis Modulation by HSP70		4	0	1.226	0.956259	131.45	94.6	105.4	35.56	165.68	3.7303e+07	2.01332e+07	2.20153e+07	2.16039e+07	1.54726e+09	2.45242e+07	High	High	High	High	High	High	1
FALSE	High	Master Protein	P25205	DNA replication licensing factor mcm3 [OS=Homo sapiens]	0	43.438	20	12	36	12	808	90.9	5.77	16.48	12	metabolic process	cytoplasm;membrane;nucleus	catalytic activity;DNA binding;nucleotide binding;protein binding	Pf00493, Pf01078, Pf07728, Pf14551	4172	ENSG00000112118.18	MCM3	6	DNA replication; Cell cycle	Cell Cycle; Retinoblastoma (RB) in Cancer; G1 to S cell cycle control; DNA Replication	M/G1 Transition; Assembly of the pre-replicative complex; Unwinding of DNA; Regulation of DNA replication; Activation of ATR in response to replication stress; Activation of the pre-replicative complex; Orc1 removal from chromatin; Removal of licensing factors from origins	26	0	1.947	0.504543	65.22	135.8	64.2	23.32	30.68	2.89377e+07	1.90386e+07	2.05741e+07	1.51077e+07	8.7268e+06	9.72663e+06	High	High	High	High	High	High	1	Met-loss+Acetyl [N-Term]
FALSE	High	Master Protein	P05198	Eukaryotic translation initiation factor 2 subunit 1 [OS=Homo sapiens]	0	43.421	40	11	38	11	315	36.1	5.08	21.44	11	cell communication;metabolic process;regulation of biological process;response to stimulus;transport	cytoplasm;cytosol;membrane;nucleus;ribosome	protein binding;RNA binding	Pf00575, Pf07541	1965	ENSG00000134001.12	EIF2S1	14	Influenza A; Measles; Apoptosis; Herpes simplex infection; Non-alcoholic fatty liver disease (NAFLD); Hepatitis C; RNA transport; Protein processing in endoplasmic reticulum	Translation Factors; Brain-Derived Neurotrophic Factor (BDNF) signaling pathway	Formation of the ternary complex, and subsequently, the 43S complex; L13a-mediated translational silencing of Ceruloplasmin expression; ABC-family proteins mediated transport; Translation initiation complex formation; PERK regulates gene expression; GTP hydrolysis and joining of the 60S ribosomal subunit; Recycling of eIF2:GDP; Ribosomal scanning and start codon recognition	25	0	1.725	0.672378	83.07	125.5	74.5	9.02	77.3	2.89124e+07	3.02349e+07	3.43034e+07	2.28867e+07	1.85331e+06	1.79382e+07	High	High	High	High	Peak Found	High	1
FALSE	High	Master Protein	Q9UMS4	Pre-mRNA-processing factor 19 [OS=Homo sapiens]	0	43.355	38	9	39	9	504	55.1	6.61	16.71	9	cell organization and biogenesis;cell proliferation;metabolic process;regulation of biological process;response to stimulus	cytoplasm;cytoskeleton;membrane;nucleus;spliceosomal complex	catalytic activity;metal ion binding;protein binding	Pf00400, Pf04564, Pf08606, Pf11789	27339	ENSG00000110107.8	PRPF19	11	Spliceosome; Ubiquitin mediated proteolysis		Dual incision in TC-NER; Formation of TC-NER Pre-Incision Complex; mRNA Splicing - Major Pathway; Gap-filling DNA repair synthesis and ligation in TC-NER	12	0	1.334	0.901013	83.59	134.5	65.5	16.55	63.3	3.71545e+07	2.76245e+07	3.76458e+07	1.80838e+07	4.14688e+06	2.1707e+07	High	High	High	High	Peak Found	High	1	Met-loss+Acetyl [N-Term]
FALSE	High	Master Protein	Q8TAQ2	SWI/SNF complex subunit SMARCC2 [OS=Homo sapiens]	0	43.078	11	9	21	6	1214	132.8	5.69	19.8	9	cell organization and biogenesis;metabolic process;regulation of biological process	nucleus	DNA binding;protein binding	Pf04433	6601	ENSG00000139613.11	SMARCC2	12			RUNX1 interacts with co-factors whose precise effect on RUNX1 targets is not known; RMTs methylate histone arginines	8	3	1.155	0.928496	70.88	135.5	64.5	11.87	73.15	1.42344e+07	1.21179e+07	1.53713e+07	8.6999e+06	987746	6.7705e+06	Peak Found	High	High	High	Peak Found	High	1
FALSE	High	Master Protein	Q16181	Septin-7 [OS=Homo sapiens]	0	42.889	29	10	40	9	437	50.6	8.63	30.19	10	cell differentiation;cell division;cell organization and biogenesis;regulation of biological process	chromosome;cytoplasm;cytoskeleton;cytosol;membrane;nucleus	nucleotide binding;protein binding;structural molecule activity	Pf00735, Pf01926, Pf10211	989		SEPT7	7			MAPK6/MAPK4 signaling	3	0	0.503	0.491747	86.77	88.8	111.2	23.62	43.45	2.31973e+07	1.80584e+07	2.91302e+07	3.20366e+07	1.23134e+07	2.90445e+07	High	High	High	High	Peak Found	High	1
FALSE	High	Master Protein	P00325	Alcohol dehydrogenase 1B [OS=Homo sapiens]	0	42.829	43	14	36	7	375	39.8	8.29	18.82	14	metabolic process	cytoplasm;cytosol;membrane	catalytic activity;metal ion binding	Pf00107, Pf08240	125		ADH1B	4	Drug metabolism - cytochrome P450; Fatty acid degradation; Chemical carcinogenesis; Tyrosine metabolism; Glycolysis / Gluconeogenesis; Metabolism of xenobiotics by cytochrome P450; Metabolic pathways; Retinol metabolism	Fatty Acid Omega Oxidation	Ethanol oxidation	13	7	0.775	0.892576	128.19	89.8	110.2	28.07	87.35	3.15868e+07	3.60953e+07	5.30099e+07	4.42639e+07	3.13649e+07	1.52144e+08	Peak Found	Peak Found	High	High	Peak Found	High	1
FALSE	High	Master Protein	P67809	Nuclease-sensitive element-binding protein 1 [OS=Homo sapiens]	0	42.799	55	8	31	6	324	35.9	9.88	28.49	8	metabolic process;regulation of biological process	cytoplasm;cytosol;extracellular;membrane;nucleus;spliceosomal complex	DNA binding;protein binding;RNA binding	Pf00313	4904	ENSG00000065978.18	YBX1	1		Brain-Derived Neurotrophic Factor (BDNF) signaling pathway; Mecp2 and Associated Rett Syndrome; mRNA Processing; Sudden Infant Death Syndrome (SIDS) Susceptibility Pathways	mRNA Splicing - Major Pathway; mRNA Splicing - Minor Pathway	9	2	0.877	0.972976	55.7	98.7	101.3	38.5	24.55	2.09318e+07	2.83152e+07	1.24832e+07	2.15036e+07	1.52693e+07	2.53416e+07	Peak Found	High	High	High	High	High	1	Met-loss+Acetyl [N-Term]
FALSE	High	Master Protein	P11908	ribose-phosphate pyrophosphokinase 2 [OS=Homo sapiens]	0	42.794	41	9	40	4	318	34.7	6.61	28.03	9	metabolic process		catalytic activity;metal ion binding;nucleotide binding;protein binding	Pf00156, Pf13793, Pf14572	5634	ENSG00000101911.12	PRPS2	X	Purine metabolism; Metabolic pathways; Pentose phosphate pathway; Carbon metabolism; Biosynthesis of amino acids	Nucleotide Metabolism	5-Phosphoribose 1-diphosphate biosynthesis	10	0	0.741	0.979968	71.14	104.8	95.2	28.08	93.47	5.80736e+06	3.806e+06	6.83335e+06	1.04887e+07	410901	5.27666e+06	High	High	High	High	Peak Found	High	1	Met-loss [N-Term]
FALSE	High	Master Protein	Q9P2J5	Leucine--tRNA ligase, cytoplasmic [OS=Homo sapiens]	0	42.786	14	12	34	12	1176	134.4	7.3	20.45	12	cell communication;cell organization and biogenesis;metabolic process;regulation of biological process;response to stimulus;transport	cytoplasm;cytosol;endoplasmic reticulum;vacuole	catalytic activity;enzyme regulator activity;nucleotide binding;protein binding	Pf00133, Pf01406, Pf08264, Pf09334	51520	ENSG00000133706.17	LARS	5	Aminoacyl-tRNA biosynthesis		Cytosolic tRNA aminoacylation; SeMet incorporation into proteins	9	0	1.566	0.77002	64.63	127.7	72.3	9.26	68.37	2.61466e+07	2.21997e+07	2.25381e+07	1.27613e+07	2.11173e+06	1.43964e+07	High	High	High	High	Peak Found	High	1
FALSE	High	Master Protein	P31948	stress-induced-phosphoprotein 1 [OS=Homo sapiens]	0	42.76	23	10	41	10	543	62.6	6.8	32.85	10	response to stimulus	cytoplasm;cytosol;Golgi;nucleus	protein binding;RNA binding	Pf00515, Pf12895, Pf13414, Pf13424, Pf13432	10963	ENSG00000168439.16	STIP1	11	Prion diseases		HSP90 chaperone cycle for steroid hormone receptors (SHR)	4	0	1.077	0.999796	99.27	111	89	20.58	15.52	2.87169e+07	3.46727e+07	2.28419e+07	2.79342e+07	2.30202e+07	2.06717e+07	High	High	High	High	Peak Found	High	1	Acetyl [N-Term]
FALSE	High	Master Protein	Q8NE71-1	ATP-binding cassette sub-family F member 1 [OS=Homo sapiens]	0	42.699	13	8	20	8	845	95.9	6.8	12.4	8	defense response;metabolic process;regulation of biological process;response to stimulus;transport	cytoplasm;cytosol;membrane;nucleus;ribosome	catalytic activity;nucleotide binding;protein binding;RNA binding;translation regulator activity	Pf00005, Pf13304	23	ENSG00000225989.9; ENSG00000232169.9; ENSG00000204574.12; ENSG00000206490.11; ENSG00000236149.9; ENSG00000236342.8; ENSG00000231129.8	ABCF1	6; CHR_HSCHR6_MHC_SSTO_CTG1; CHR_HSCHR6_MHC_DBB_CTG1; CHR_HSCHR6_MHC_QBL_CTG1; CHR_HSCHR6_MHC_COX_CTG1; CHR_HSCHR6_MHC_MCF_CTG1; CHR_HSCHR6_MHC_MANN_CTG1			ABC-family proteins mediated transport	2	0	0.846	0.999796	80.56	81.4	118.6	4.83	74.43	6.7054e+06	7.13525e+06	6.49241e+06	1.06795e+07	1.02863e+06	9.76857e+06	High	High	High	High	Peak Found	High	1
FALSE	High	Master Protein	P48047	ATP synthase subunit O, mitochondrial [OS=Homo sapiens]	0	42.673	49	8	44	8	213	23.3	9.96	46.34	8	cell organization and biogenesis;metabolic process;transport	membrane;mitochondrion;nucleus	catalytic activity;protein binding;transporter activity	Pf00213	539	ENSG00000241837.6	ATP5O	21	Oxidative phosphorylation; Parkinson's disease; Metabolic pathways; Alzheimer's disease; Huntington's disease	Electron Transport Chain; Oxidative phosphorylation	Cristae formation; Formation of ATP by chemiosmotic coupling	14	0	0.869	0.962369	50.8	103	97	3.25	12.62	4.03687e+07	3.79833e+07	3.99855e+07	3.76343e+07	4.59536e+07	3.67937e+07	High	High	High	High	High	High	1
FALSE	High	Master Protein	P09382	Galectin-1 [OS=Homo sapiens]	0	42.392	58	6	33	6	135	14.7	5.5	20.75	6	cell death;cell differentiation;cellular homeostasis;metabolic process;regulation of biological process;response to stimulus	cell surface;cytoplasm;cytosol;extracellular;nucleus;organelle lumen	protein binding;RNA binding;signal transducer activity	Pf00337	3956	ENSG00000100097.11	LGALS1	22			Post-translational protein phosphorylation; Regulation of Insulin-like Growth Factor (IGF) transport and uptake by Insulin-like Growth Factor Binding Proteins (IGFBPs)	4	0	3.486	0.0576752	69.17	165.8	34.2	41.54	58.99	4.64094e+07	7.32028e+07	3.18559e+07	1.86492e+07	5.65502e+06	9.58638e+06	High	High	High	High	Peak Found	High	1	Met-loss+Acetyl [N-Term]
FALSE	High	Master Protein	P42331-4	Isoform 4 of Rho GTPase-activating protein 25 [OS=Homo sapiens]	0	42.242	24	12	25	12	646	73.5	6.37	18.78	12	cell organization and biogenesis;metabolic process;regulation of biological process;response to stimulus	cytosol	enzyme regulator activity	Pf00169, Pf00620, Pf04111, Pf15409, Pf15413	9938	ENSG00000163219.11	ARHGAP25	2				0	0	0.46	0.397769	117.96	92.8	107.2	45.42	94.58	1.94609e+07	7.59596e+06	2.06761e+07	2.24921e+07	9.43598e+06	7.10398e+07	Peak Found	High	High	High	Peak Found	High	1
FALSE	High	Master Protein	P11216	Glycogen phosphorylase, brain form [OS=Homo sapiens]	0	42.227	16	11	23	8	843	96.6	6.86	13.41	11	metabolic process;transport	cytoplasm;extracellular;membrane;organelle lumen	catalytic activity;protein binding	Pf00343	5834	ENSG00000100994.11	PYGB	20	Starch and sucrose metabolism; Insulin resistance; Insulin signaling pathway; Metabolic pathways; Glucagon signaling pathway	Glycogen Metabolism	Neutrophil degranulation; Glycogen breakdown (glycogenolysis)	13	3	0.915	0.999796	52.2	117.8	82.2	16.35	52.3	1.19864e+07	1.49035e+07	1.6691e+07	1.44675e+07	4.3473e+06	1.0394e+07	Peak Found	High	High	High	Peak Found	High	1
FALSE	High	Master Protein	Q15942	Zyxin [OS=Homo sapiens]	0	42.148	25	9	38	9	572	61.2	6.67	27.67	9	cell communication;cell organization and biogenesis;regulation of biological process;response to stimulus	cytoplasm;cytoskeleton;cytosol;membrane;nucleus	metal ion binding;protein binding;RNA binding	Pf00412	7791	ENSG00000159840.15	ZYX	7	Focal adhesion	Integrin-mediated Cell Adhesion; Focal Adhesion		3	0	0.641	0.815112	57.67	97.7	102.3	20.9	80.35	1.06162e+07	1.5718e+07	1.56446e+07	2.68976e+07	2.47355e+06	1.63683e+07	High	High	High	High	High	High	1
FALSE	High	Master Protein	Q9Y285	Phenylalanine--tRNA ligase alpha subunit [OS=Homo sapiens]	0	42.129	26	11	44	11	508	57.5	7.8	39.99	11	cell organization and biogenesis;metabolic process;regulation of biological process	cytoplasm;cytosol;membrane	catalytic activity;nucleotide binding;protein binding;RNA binding	Pf00152, Pf01409, Pf08279, Pf12802, Pf13463	2193	ENSG00000179115.10	FARSA	19	Aminoacyl-tRNA biosynthesis		Cytosolic tRNA aminoacylation	5	0	0.779	0.913114	88.26	80.8	119.2	16.53	36.24	1.70669e+07	1.2321e+07	1.41119e+07	2.08238e+07	3.53808e+07	1.87679e+07	High	High	High	High	Peak Found	High	1	Met-loss+Acetyl [N-Term]
FALSE	High	Master Protein	P52907	F-actin-capping protein subunit alpha-1 [OS=Homo sapiens]	0	42.075	49	8	36	7	286	32.9	5.69	37.08	8	cell organization and biogenesis;cellular component movement;coagulation;defense response;regulation of biological process;response to stimulus;transport	cytoplasm;cytoskeleton;cytosol;extracellular	protein binding	Pf01267	829	ENSG00000116489.12	CAPZA1	1	Endocytosis		COPI-independent Golgi-to-ER retrograde traffic; Gene and protein expression by JAK-STAT signaling after Interleukin-12 stimulation; Advanced glycosylation endproduct receptor signaling; Factors involved in megakaryocyte development and platelet production; COPI-mediated anterograde transport; MHC class II antigen presentation; HSP90 chaperone cycle for steroid hormone receptors (SHR); Interleuki…	26	1	0.894	0.97439	97.88	112.8	87.2	25.82	67.58	4.29511e+07	5.34565e+07	7.15286e+07	6.95053e+07		2.45564e+07	High	High	High	High	Not Found	High	1
FALSE	High	Master Protein	P29692-3	Isoform 3 of Elongation factor 1-delta [OS=Homo sapiens]	0	42.073	42	9	48	1	257	28.5	4.92	34.99	9	metabolic process;regulation of biological process;response to stimulus	cytoplasm;cytosol;endoplasmic reticulum;nucleus	DNA binding;protein binding;RNA binding;signal transducer activity	Pf00736, Pf10587	1936	ENSG00000104529.17; ENSG00000273594.4	EEF1D	8; CHR_HSCHR8_3_CTG7		Translation Factors		1	0	0.49	0.843039	18.57	65.8	134.2	17.71		797656	636302	911896	1627952			Peak Found	Peak Found	Peak Found	High	Not Found	Not Found	1	Met-loss+Acetyl [N-Term]
[truncated: 3,497 more rows]
