# Supplementary material for: Comprehensive single-cell transcriptomic and proteomic analysis reveals NK cell exhaustion and unique tumor cell evolutionary trajectory in non-keratinizing nasopharyngeal carcinoma
Source: J Transl Med. 2023 Apr 25;21:278. doi: 10.1186/s12967-023-04112-8 (PMC10127506; doi:10.1186/s12967-023-04112-8)
Supplement: Supplementary file 3 — Additional file 3. All enrichment analysis results of NK1-3 [file 12967_2023_4112_MOESM3_ESM.xlsx]

## Sheet: Sheet1
NK1 GSEA result
	ID	Description	setSize	enrichmentScore	NES	pvalue	p.adjust	qvalues	rank	leading_edge	core_enrichment
hsa04640	hsa04640	Hematopoietic cell lineage	19	-0.771661	-2.72763	6.3146e-08	5.87258e-06	3.78876e-06	55	tags=63%, list=7%, signal=60%	ITGA1/HLA-DPB1/HLA-DQA1/HLA-DRA/CD3E/HLA-DRB1/HLA-DRB5/CD3G/CD9/CD8B/CD3D/CD8A
hsa03010	hsa03010	Ribosome	50	-0.514245	-2.32099	3.33081e-06	0.000154883	9.99243e-05	392	tags=100%, list=52%, signal=51%	RPS3A/RPL23A/RPS9/RPL15/RPL3/RPS23/RPS3/RPS7/RPL28/RPS13/RPL30/RPL21/FAU/UBA52/RPL37/RPL12/RPLP1/RPL35A/RPL35/RPS4X/RPL26/RPS17/RPS12/RPS15/RPS15A/RPL37A/MRPL20/RPLP2/RPL32/RPL36A/RPL11/RPS2/RPS28/RPS27/RPS8/MRPL33/RPL36AL/RPS4Y1/RPL38/RPL41/RPL36/MRPS21/RPS21/RPL22/RPL34/RPL23/RPS27L/RPL39/RPS29
hsa00190	hsa00190	Oxidative phosphorylation	29	-0.543881	-2.16708	0.000287165	0.0072501	0.00467748	324	tags=97%, list=43%, signal=57%	COX4I1/NDUFB11/NDUFS5/COX5B/NDUFB3/NDUFB2/NDUFS7/NDUFA6/NDUFA5/ATP6V1F/NDUFB4/COX6C/NDUFA13/ATP6V0E1/COX8A/COX17/UQCRQ/UQCRB/COX7A2/NDUFA1/UQCRH/COX6B1/UQCR10/UQCR11/COX7C/NDUFA3/NDUFB1/NDUFA4
hsa04650	hsa04650	Natural killer cell mediated cytotoxicity	20	0.648305	2.04856	0.000404712	0.0072501	0.00467748	64	tags=40%, list=9%, signal=38%	TYROBP/SH2D1B/CD247/PRF1/KLRD1/KLRC1/FCER1G/ITGB2
hsa01100	hsa01100	Metabolic pathways	66	-0.392572	-1.89322	0.000407454	0.0072501	0.00467748	214	tags=53%, list=28%, signal=42%	PRDX6/ATP6V1F/NDUFB4/COX6C/NDUFA13/ATP6V0E1/IDS/RPN1/COX8A/PTGES3/COX17/UQCRQ/UQCRB/IDH2/COX7A2/NDUFA1/UQCRH/PDE3B/COX6B1/UQCR10/GPX4/PGAM1/UQCR11/COX7C/NDUFA3/NDUFB1/GPI/NDUFA4/GYG1/PKM/ACP5/LDHB/NAMPT/ODC1/GLUL
hsa05160	hsa05160	Hepatitis C	12	0.731472	2.01466	0.000467748	0.0072501	0.00467748	98	tags=58%, list=13%, signal=52%	IRF7/MX1/NFKBIA/MX2/EIF2AK2/JAK1/NFKB1
hsa04514	hsa04514	Cell adhesion molecules	20	-0.568918	-2.04739	0.00118335	0.0157217	0.010143	101	tags=50%, list=13%, signal=44%	HLA-DMA/HLA-DPA1/TIGIT/HLA-DPB1/HLA-DQA1/HLA-DRA/HLA-DRB1/HLA-DRB5/CD8B/CD8A
hsa05161	hsa05161	Hepatitis B	13	0.67535	1.91927	0.00160698	0.0186812	0.0120524	187	tags=77%, list=25%, signal=59%	IRF7/NFKBIA/TGFB1/JAK1/MAP2K3/NFKB1/ATF4/DDX3X/FOS/STAT4
hsa04660	hsa04660	T cell receptor signaling pathway	17	-0.564371	-1.90438	0.00466647	0.0482202	0.0311098	47	tags=35%, list=6%, signal=34%	LAT/CD3E/CD3G/CD8B/CD3D/CD8A
NK2 GSEA result
	ID	Description	setSize	enrichmentScore	NES	pvalue	p.adjust	qvalues	rank	leading_edge	core_enrichment
hsa03010	hsa03010	Ribosome	72	0.839504	3.20715	1e-10	1.52e-08	1.27368e-08	176	tags=90%, list=16%, signal=81%	RPS29/RPS27/RPS21/RPL39/RPLP2/RPL38/RPL41/RPL21/RPL27A/RPS28/RPS12/RPS16/RPL36/RPL36A/RPLP1/RPL13/RPS27A/RPL34/RPS2/RPL37A/RPL35/RPL37/RPS25/RPL27/UBA52/RPS10/RPS15A/RPS19/RPS6/RPL23A/RPS14/RPS18/RPL32/RPL26/RPL22/RPL3/RPL10A/RPL30/RPS3/RPL9/RPL13A/RPS5/RPL18A/RPL35A/RPS20/RPS4X/RPS3A/RPL28/RPS13/RPS7/RPL19/RPL10/RPS15/RPS9/RPS8/RPSA/RPL18/RPL17/RPL29/RPS23/MRPL20/RPL36AL/RPL5/RPLP0/MRPS21
hsa05171	hsa05171	Coronavirus disease - COVID-19	79	0.594417	2.25595	5.97162e-09	4.53843e-07	3.80298e-07	175	tags=81%, list=16%, signal=73%	RPS29/RPS27/RPS21/RPL39/PIK3R1/RPLP2/RPL38/RPL41/RPL21/RPL27A/RPS28/RPS12/RPS16/RPL36/RPL36A/RPLP1/RPL13/RPS27A/RPL34/RPS2/RPL37A/RPL35/RPL37/RPS25/RPL27/UBA52/RPS10/RPS15A/RPS19/RPS6/RPL23A/RPS14/RPS18/RPL32/RPL26/RPL22/RPL3/RPL10A/RPL30/RPS3/RPL9/RPL13A/RPS5/RPL18A/RPL35A/RPS20/RPS4X/RPS3A/RPL28/RPS13/RPS7/RPL19/RPL10/RPS15/RPS9/RPS8/RPSA/RPL18/RPL17/RPL29/RPS23/RPL36AL/RPL5/RPLP0
hsa05340	hsa05340	Primary immunodeficiency	10	0.853115	2.03182	0.000309184	0.0156653	0.0131267	133	tags=80%, list=12%, signal=71%	IL7R/CD8A/CD8B/CD3D/CD3E/LCK/PTPRC/IL2RG
hsa05164	hsa05164	Influenza A	30	-0.673071	-1.78788	0.000783953	0.0297902	0.0249627	135	tags=60%, list=12%, signal=54%	NFKB1/NFKBIB/ACTB/PYCARD/HLA-DMA/HLA-DQA1/ACTG1/ADAR/HLA-DPA1/NFKBIA/HLA-DQB1/IFNG/HLA-DRA/STAT1/EIF2AK2/TNFSF10/IRF7/MX1
hsa04650	hsa04650	Natural killer cell mediated cytotoxicity	29	-0.64648	-1.69772	0.00233969	0.0669288	0.056083	105	tags=31%, list=10%, signal=29%	KLRD1/CD247/IFNG/PRF1/KLRC1/GZMB/TNFSF10/TYROBP/FCER1G
hsa04217	hsa04217	Necroptosis	26	-0.670929	-1.72646	0.00264193	0.0669288	0.056083	188	tags=46%, list=17%, signal=39%	CHMP1B/HSP90AA1/HSP90AB1/RBCK1/PYCARD/FTL/SQSTM1/IFNG/STAT1/EIF2AK2/GLUL/TNFSF10
hsa05145	hsa05145	Toxoplasmosis	21	-0.695705	-1.72255	0.00362462	0.0684171	0.0573301	264	tags=81%, list=24%, signal=63%	HLA-DPB1/TGFB1/HLA-DRB1/NFKB1/GNAI2/NFKBIB/MAP2K3/HLA-DMA/HLA-DQA1/HLA-DPA1/HSPA1B/NFKBIA/HLA-DQB1/IFNG/HLA-DRA/STAT1/HSPA1A
hsa05332	hsa05332	Graft-versus-host disease	16	-0.742112	-1.72128	0.00385677	0.0684171	0.0573301	131	tags=62%, list=12%, signal=56%	HLA-DMA/HLA-DQA1/KLRD1/HLA-DPA1/HLA-DQB1/IFNG/HLA-DRA/PRF1/KLRC1/GZMB
hsa04640	hsa04640	Hematopoietic cell lineage	18	0.640036	1.76543	0.00405101	0.0684171	0.0573301	53	tags=44%, list=5%, signal=43%	IL7R/CD8A/CD8B/CD3D/CD3G/CD3E/ITGA1/CD2
hsa05140	hsa05140	Leishmaniasis	20	-0.696656	-1.71018	0.00457376	0.0695212	0.0582553	264	tags=75%, list=24%, signal=58%	HLA-DPB1/TGFB1/HLA-DRB1/PTPN6/NFKB1/NFKBIB/HLA-DMA/HLA-DQA1/FOS/HLA-DPA1/NFKBIA/HLA-DQB1/IFNG/HLA-DRA/STAT1
hsa04210	hsa04210	Apoptosis	27	-0.641803	-1.66024	0.00703064	0.0971506	0.0814074	167	tags=48%, list=15%, signal=42%	PMAIP1/ACTB/ATF4/ACTG1/DDIT3/FOS/NFKBIA/CTSW/GADD45B/PRF1/CTSD/GZMB/TNFSF10
hsa05152	hsa05152	Tuberculosis	30	-0.607579	-1.61391	0.00811412	0.0986006	0.0826224	264	tags=53%, list=24%, signal=42%	HLA-DPB1/TGFB1/HLA-DRB1/HSPD1/NFKB1/ATP6V0B/HLA-DMA/HLA-DQA1/CD74/HLA-DPA1/HLA-DQB1/IFNG/HLA-DRA/STAT1/CTSD/FCER1G
hsa05417	hsa05417	Lipid and atherosclerosis	35	-0.588622	-1.62033	0.00843294	0.0986006	0.0826224	211	tags=49%, list=19%, signal=41%	HSPD1/NFKB1/RAC1/HSP90B1/HSP90AA1/MAP2K3/HSP90AB1/ATF4/PYCARD/DDIT3/FOS/HSPA1B/NFKBIA/CCL3/HSPA1A/TNFSF10/IRF7
NK3 GSEA result
	ID	Description	setSize	enrichmentScore	NES	pvalue	p.adjust	qvalues	rank	leading_edge	core_enrichment
hsa05332	hsa05332	Graft-versus-host disease	19	0.900675	2.14008	2.1913e-09	3.30886e-07	2.30663e-07	87	tags=68%, list=7%, signal=65%	HLA-DRA/HLA-DQA1/HLA-DRB1/IFNG/HLA-DRB5/GZMB/HLA-DQB1/HLA-DPA1/HLA-DPB1/HLA-DMA/HLA-DQA2/KIR2DL3/FASLG
hsa04940	hsa04940	Type I diabetes mellitus	17	0.900765	2.09774	2.60985e-08	9.35601e-07	6.52214e-07	87	tags=71%, list=7%, signal=67%	HLA-DRA/HLA-DQA1/HLA-DRB1/IFNG/HLA-DRB5/GZMB/HLA-DQB1/HLA-DPA1/HLA-DPB1/HLA-DMA/HLA-DQA2/FASLG
hsa05330	hsa05330	Allograft rejection	17	0.900765	2.09774	2.60985e-08	9.35601e-07	6.52214e-07	87	tags=71%, list=7%, signal=67%	HLA-DRA/HLA-DQA1/HLA-DRB1/IFNG/HLA-DRB5/GZMB/HLA-DQB1/HLA-DPA1/HLA-DPB1/HLA-DMA/HLA-DQA2/FASLG
hsa04514	hsa04514	Cell adhesion molecules	29	0.818565	2.12407	2.97754e-08	9.35601e-07	6.52214e-07	47	tags=48%, list=4%, signal=48%	HLA-DRA/HLA-DQA1/HLA-DRB1/HLA-DRB5/VCAM1/CD8A/HLA-DQB1/TIGIT/HLA-DPA1/CTLA4/HLA-DPB1/CD8B/HLA-DMA/HLA-DQA2
hsa05320	hsa05320	Autoimmune thyroid disease	17	0.89942	2.0946	3.09802e-08	9.35601e-07	6.52214e-07	87	tags=71%, list=7%, signal=67%	HLA-DRA/HLA-DQA1/HLA-DRB1/HLA-DRB5/GZMB/HLA-DQB1/HLA-DPA1/CTLA4/HLA-DPB1/HLA-DMA/HLA-DQA2/FASLG
hsa05150	hsa05150	Staphylococcus aureus infection	11	0.938284	1.98847	2.07497e-07	4.62331e-06	3.22294e-06	47	tags=82%, list=4%, signal=80%	HLA-DRA/HLA-DQA1/HLA-DRB1/HLA-DRB5/HLA-DQB1/HLA-DPA1/HLA-DPB1/HLA-DMA/HLA-DQA2
hsa05322	hsa05322	Systemic lupus erythematosus	14	0.909715	2.04821	2.14326e-07	4.62331e-06	3.22294e-06	47	tags=71%, list=4%, signal=70%	HLA-DRA/HLA-DQA1/HLA-DRB1/IFNG/HLA-DRB5/HLA-DQB1/HLA-DPA1/HLA-DPB1/HLA-DMA/HLA-DQA2
hsa04612	hsa04612	Antigen processing and presentation	31	0.78382	2.05502	3.68097e-07	6.81728e-06	4.75237e-06	99	tags=48%, list=8%, signal=46%	HLA-DRA/HLA-DQA1/HLA-DRB1/IFNG/HLA-DRB5/CD8A/HLA-DQB1/CD74/HLA-DPA1/HLA-DPB1/CD8B/HLA-DMA/HLA-DQA2/KIR2DL3/KIR2DL4
hsa05321	hsa05321	Inflammatory bowel disease	14	0.903666	2.0346	4.06328e-07	6.81728e-06	4.75237e-06	47	tags=71%, list=4%, signal=70%	HLA-DRA/HLA-DQA1/HLA-DRB1/IFNG/HLA-DRB5/HLA-DQB1/HLA-DPA1/HLA-DPB1/HLA-DMA/HLA-DQA2
hsa05323	hsa05323	Rheumatoid arthritis	18	0.851133	2.01126	2.46993e-06	3.72959e-05	2.59992e-05	69	tags=83%, list=5%, signal=80%	HLA-DRA/HLA-DQA1/HLA-DRB1/IFNG/HLA-DRB5/CCL5/HLA-DQB1/ACP5/HLA-DPA1/CTLA4/HLA-DPB1/HLA-DMA/HLA-DQA2/CSF1/CCL3
hsa04672	hsa04672	Intestinal immune network for IgA production	11	0.896812	1.90058	1.57664e-05	0.00021643	0.000150875	47	tags=82%, list=4%, signal=80%	HLA-DRA/HLA-DQA1/HLA-DRB1/HLA-DRB5/HLA-DQB1/HLA-DPA1/HLA-DPB1/HLA-DMA/HLA-DQA2
hsa04640	hsa04640	Hematopoietic cell lineage	22	0.78734	1.93631	2.02475e-05	0.000254781	0.000177609	54	tags=68%, list=4%, signal=66%	HLA-DRA/HLA-DQA1/HLA-DRB1/HLA-DRB5/CD3D/CD3G/CD8A/HLA-DQB1/HLA-DPA1/HLA-DPB1/CD8B/HLA-DMA/CD3E/HLA-DQA2/CSF1
hsa05164	hsa05164	Influenza A	31	0.733156	1.92219	2.19355e-05	0.00025479	0.000177616	117	tags=45%, list=9%, signal=42%	HLA-DRA/HLA-DQA1/HLA-DRB1/IFNG/HLA-DRB5/CCL5/HLA-DQB1/HLA-DPA1/HLA-DPB1/HLA-DMA/HLA-DQA2/FASLG/ACTG1/ACTB
hsa05168	hsa05168	Herpes simplex virus 1 infection	36	0.700137	1.89227	3.21942e-05	0.000347237	0.000242062	47	tags=33%, list=4%, signal=33%	HLA-DRA/HLA-DQA1/HLA-DRB1/IFNG/HLA-DRB5/CCL5/HLA-DQB1/CD74/HLA-DPA1/HLA-DPB1/HLA-DMA/HLA-DQA2
hsa05145	hsa05145	Toxoplasmosis	21	0.777975	1.90065	3.6728e-05	0.000369729	0.000257741	47	tags=48%, list=4%, signal=47%	HLA-DRA/HLA-DQA1/HLA-DRB1/IFNG/HLA-DRB5/HLA-DQB1/HLA-DPA1/HLA-DPB1/HLA-DMA/HLA-DQA2
hsa04659	hsa04659	Th17 cell differentiation	26	0.750803	1.90984	4.29446e-05	0.00040529	0.00028253	55	tags=54%, list=4%, signal=53%	HLA-DRA/HLA-DQA1/HLA-DRB1/IFNG/HLA-DRB5/CD3D/CD3G/HLA-DQB1/HLA-DPA1/HLA-DPB1/HLA-DMA/CD3E/HLA-DQA2/LCK
hsa04658	hsa04658	Th1 and Th2 cell differentiation	26	0.748939	1.9051	5.00362e-05	0.000444439	0.000309822	79	tags=58%, list=6%, signal=55%	HLA-DRA/HLA-DQA1/HLA-DRB1/IFNG/HLA-DRB5/CD3D/CD3G/HLA-DQB1/HLA-DPA1/HLA-DPB1/HLA-DMA/CD3E/HLA-DQA2/LCK/RBPJ
hsa01100	hsa01100	Metabolic pathways	110	0.531028	1.68612	7.83781e-05	0.000657505	0.000458351	459	tags=54%, list=36%, signal=38%	ACP5/PKM/GALNT2/GAPDH/IDH2/PGAM1/ODC1/GYG1/GPI/TYMP/LDHB/GALM/COX5A/ENO1/NAMPT/PGK1/MDH2/TPI1/UQCRB/PDE4D/NDUFB3/MTHFD2/NDUFA12/HMOX2/COX6B1/MIF/NDUFS7/FDFT1/UQCR11/COX6C/COX8A/MDH1/NDUFB11/UQCRFS1/GSTK1/PFKFB3/PDE3B/COX7A2L/CD38/COX7A2/NME2/LAP3/NDUFA1/B3GNT2/COX6A1/ACP1/NDUFB5/HPRT1/NDUFA13/NDUFB10/NDUFS6/AKR1B1/NDUFA6/NDUFA11/UQCR10/NDUFB6/ALDOA/NDUFA2/GUK1
hsa05171	hsa05171	Coronavirus disease - COVID-19	57	-0.570375	-1.91247	0.000159688	0.0012691	0.0008847	124	tags=44%, list=10%, signal=41%	RPL32/RPS28/RPS4X/RPS8/RPL21/RPL11/FAU/RPS13/RPS3/RPLP2/RPS10/RPL41/RPL39/RPS14/RPS3A/RPL8/RPL30/RPL9/RPS23/RPL34/RPL10/RPL5/RPS27A/NFKBIA/FOS
hsa05416	hsa05416	Viral myocarditis	20	0.764161	1.83639	0.000177716	0.00134176	0.00093535	117	tags=55%, list=9%, signal=51%	HLA-DRA/HLA-DQA1/HLA-DRB1/HLA-DRB5/HLA-DQB1/HLA-DPA1/HLA-DPB1/HLA-DMA/HLA-DQA2/ACTG1/ACTB
hsa05152	hsa05152	Tuberculosis	24	0.726569	1.82368	0.000205887	0.00148043	0.00103201	93	tags=54%, list=7%, signal=51%	HLA-DRA/HLA-DQA1/HLA-DRB1/IFNG/HLA-DRB5/HLA-DQB1/CD74/HLA-DPA1/HLA-DPB1/HLA-DMA/HLA-DQA2/LSP1/CORO1A
hsa04145	hsa04145	Phagosome	29	0.693565	1.79971	0.000260051	0.0017849	0.00124426	117	tags=41%, list=9%, signal=38%	HLA-DRA/HLA-DQA1/HLA-DRB1/HLA-DRB5/HLA-DQB1/HLA-DPA1/HLA-DPB1/HLA-DMA/HLA-DQA2/CORO1A/ACTG1/ACTB
hsa00010	hsa00010	Glycolysis / Gluconeogenesis	11	0.833158	1.76568	0.000681482	0.00447408	0.00311891	160	tags=82%, list=12%, signal=72%	PKM/GAPDH/PGAM1/GPI/LDHB/GALM/ENO1/PGK1/TPI1
hsa01200	hsa01200	Carbon metabolism	16	0.75524	1.73855	0.00125562	0.00789993	0.0055071	160	tags=56%, list=12%, signal=50%	PKM/GAPDH/IDH2/PGAM1/GPI/ENO1/PGK1/MDH2/TPI1
hsa01230	hsa01230	Biosynthesis of amino acids	10	0.819701	1.70993	0.00258691	0.015625	0.0108923	160	tags=70%, list=12%, signal=62%	PKM/GAPDH/IDH2/PGAM1/ENO1/PGK1/TPI1
hsa05140	hsa05140	Leishmaniasis	16	0.73018	1.68086	0.00319363	0.0185476	0.0129297	47	tags=62%, list=4%, signal=61%	HLA-DRA/HLA-DQA1/HLA-DRB1/IFNG/HLA-DRB5/HLA-DQB1/HLA-DPA1/HLA-DPB1/HLA-DMA/HLA-DQA2
hsa05210	hsa05210	Colorectal cancer	12	-0.781167	-1.8628	0.00349472	0.0195445	0.0136246	26	tags=33%, list=2%, signal=33%	CDKN1A/GADD45B/FOS/AREG
hsa04928	hsa04928	Parathyroid hormone synthesis, secretion and action	16	-0.708588	-1.80657	0.00635064	0.0342481	0.0238746	52	tags=31%, list=4%, signal=30%	PDE4B/NR4A2/CDKN1A/FOS/EGR1
hsa04068	hsa04068	FoxO signaling pathway	17	-0.667444	-1.71943	0.00663054	0.0345245	0.0240673	28	tags=29%, list=2%, signal=29%	GABARAPL1/KLF2/CDKN1A/GADD45B/IL7R
hsa05169	hsa05169	Epstein-Barr virus infection	49	0.552567	1.57041	0.00743377	0.0364754	0.0254273	79	tags=27%, list=6%, signal=26%	HLA-DRA/HLA-DQA1/HLA-DRB1/HLA-DRB5/CD3D/CD3G/HLA-DQB1/HLA-DPA1/HLA-DPB1/HLA-DMA/CD3E/HLA-DQA2/RBPJ
hsa04926	hsa04926	Relaxin signaling pathway	12	-0.751518	-1.7921	0.00748833	0.0364754	0.0254273	17	tags=25%, list=1%, signal=25%	GNG2/NFKBIA/FOS
hsa05166	hsa05166	Human T-cell leukemia virus 1 infection	49	0.546872	1.55423	0.00959988	0.0452994	0.0315785	55	tags=27%, list=4%, signal=26%	HLA-DRA/HLA-DQA1/HLA-DRB1/HLA-DRB5/CD3D/CD3G/HLA-DQB1/HLA-DPA1/HLA-DPB1/HLA-DMA/CD3E/HLA-DQA2/LCK
